# Supplementary material for: A rare coding mutation in the MAST2 gene causes venous thrombosis in a French family with unexplained thrombophilia: The Breizh MAST2 Arg89Gln variant
Source: PLoS Genet. 2021 Jan 19;17(1):e1009284. doi: 10.1371/journal.pgen.1009284 (PMC7846112; doi:10.1371/journal.pgen.1009284)
Supplement: S3 Table — (XLSX) [file pgen.1009284.s003.xlsx]

## Sheet: Supervised_results
S3 Table
Full list of differential association p-value of RNA-Seq based analysis to compare the mRNA expression profiles of ECV 304 endothelial cells, with those of MAST2 knockdown cells.
Gene	Description	Gene_biotype	Gene_position	CumulativeLengthExon	fpkm.REF	fpkm.TEST	log2FC	pval	FDR
MAMDC2	MAM domain containing 2	protein_coding	chr9:70043848-70226972	3589	31.7299	11.2454	-1.45311	1.60911e-08	0.000215411
AP002956.1	melanoma cell adhesion molecule	protein_coding	chr11:119308529-119321521	7422	58.7638	21.8707	-1.38584	1.34831e-07	0.000365741
BIRC2	baculoviral IAP repeat containing 2	protein_coding	chr11:102347211-102378670	4532	68.6632	26.2547	-1.34798	1.08942e-07	0.000365741
COPA	coatomer protein complex subunit alpha	protein_coding	chr1:160288594-160343273	7688	95.3926	31.6114	-1.55559	7.67622e-08	0.000365741
PAPSS1	3'-phosphoadenosine 5'-phosphosulfate synthase 1	protein_coding	chr4:107590276-107720234	3260	45.5059	18.5929	-1.25045	1.36603e-07	0.000365741
BEAN1	brain expressed associated with NEDD4 1	protein_coding	chr16:66427295-66493529	7381	7.33187	18.1021	1.34274	2.281e-07	0.00039689
ITGA5	integrin subunit alpha 5	protein_coding	chr12:54395261-54419266	7383	46.5949	23.8095	-0.926376	3.21045e-07	0.00039689
MAST2	microtubule associated serine/threonine kinase 2	protein_coding	chr1:45786987-46036122	7876	35.8478	8.72872	-2.01317	3.26122e-07	0.00039689
MIGA1	mitoguardin 1	protein_coding	chr1:77779624-77879539	10128	17.4797	5.11501	-1.73008	2.69979e-07	0.00039689
RNF44	ring finger protein 44	protein_coding	chr5:176526712-176538025	5627	8.75099	24.5894	1.52985	1.92081e-07	0.00039689
SFXN1	sideroflexin 1	protein_coding	chr5:175477062-175529742	7407	17.6507	33.141	0.951269	2.60774e-07	0.00039689
GBP3	guanylate binding protein 3	protein_coding	chr1:89006679-89022894	4284	20.1674	6.07736	-1.68449	3.56888e-07	0.00039807
SDC1	syndecan 1	protein_coding	chr2:20200797-20225433	3613	71.6807	32.5134	-1.09909	3.86562e-07	0.00039807
DDX58	DExD/H-box helicase 58	protein_coding	chr9:32455302-32526208	4640	23.6414	10.0725	-1.19377	6.73993e-07	0.000429777
HIST1H2BK	histone cluster 1 H2B family member k	protein_coding	chr6:27146418-27146798	381	120.677	551.642	2.21009	7.07909e-07	0.000429777
IFNAR2	interferon alpha and beta receptor subunit 2	protein_coding	chr21:33229901-33265675	4614	9.97112	4.19855	-1.20837	6.38128e-07	0.000429777
IL27RA	interleukin 27 receptor subunit alpha	protein_coding	chr19:14031762-14053218	2950	14.0535	5.9343	-1.20004	5.98444e-07	0.000429777
MARCH8	membrane associated ring-CH-type finger 8	protein_coding	chr10:45454585-45594906	7516	5.05105	11.1393	1.18606	7.87163e-07	0.000429777
NAA60	N(alpha)-acetyltransferase 60, NatF catalytic subunit	protein_coding	chr16:3443649-3486953	7349	6.53229	12.9587	1.03152	7.27236e-07	0.000429777
PALM3	paralemmin 3	protein_coding	chr19:14053363-14062076	2795	19.1402	7.4896	-1.30614	7.82766e-07	0.000429777
RAB5A	RAB5A, member RAS oncogene family	protein_coding	chr3:19947097-19985175	3767	43.6005	20.7626	-1.02605	5.79873e-07	0.000429777
SERPINB8	serpin family B member 8	protein_coding	chr18:63969925-64019779	5868	9.90819	3.61033	-1.41889	6.4441e-07	0.000429777
TMEM104	transmembrane protein 104	protein_coding	chr17:74776483-74839779	4983	13.3599	23.8353	0.877363	7.99851e-07	0.000429777
TPRG1L	tumor protein p63 regulated 1 like	protein_coding	chr1:3625015-3630127	2401	34.8022	78.1568	1.20464	8.02601e-07	0.000429777
ZFP92	ZFP92 zinc finger protein	protein_coding	chrX:153418322-153426481	6105	2.29523	6.12155	1.45499	4.9671e-07	0.000429777
GATD1	glutamine amidotransferase like class 1 domain containing 1	protein_coding	chr11:767220-777488	5510	20.6029	34.7197	0.795741	8.58374e-07	0.000441964
ANKFY1	ankyrin repeat and FYVE domain containing 1	protein_coding	chr17:4163821-4263995	14224	27.8171	9.55166	-1.51045	1.20251e-06	0.00048628
BIRC3	baculoviral IAP repeat containing 3	protein_coding	chr11:102317450-102339403	7518	44.1169	16.9456	-1.34466	1.26116e-06	0.00048628
C2CD4C	C2 calcium dependent domain containing 4C	protein_coding	chr19:405445-409147	3099	13.495	6.40616	-1.0317	1.15543e-06	0.00048628
CCN2	cellular communication network factor 2	protein_coding	chr6:131948176-131951372	2338	25.988	11.2036	-1.16984	1.36923e-06	0.00048628
CD2AP	CD2 associated protein	protein_coding	chr6:47477789-47627263	6751	66.4207	38.6312	-0.739349	1.5797e-06	0.00048628
CYP2S1	cytochrome P450 family 2 subfamily S member 1	protein_coding	chr19:41193210-41207539	2713	24.7895	11.2466	-1.09967	1.61159e-06	0.00048628
DAZAP2	DAZ associated protein 2	protein_coding	chr12:51238724-51271362	5299	48.2565	17.5729	-1.42716	1.05826e-06	0.00048628
DPYSL3	dihydropyrimidinase like 3	protein_coding	chr5:147390808-147510068	7179	98.4437	173.438	0.860077	1.48682e-06	0.00048628
DUSP1	dual specificity phosphatase 1	protein_coding	chr5:172768096-172771195	2013	24.9802	9.3922	-1.36245	1.43532e-06	0.00048628
LIPC	lipase C, hepatic type	protein_coding	chr15:58410569-58569844	4992	2.37241	5.05947	1.13543	1.65376e-06	0.00048628
MIDN	midnolin	protein_coding	chr19:1248553-1259140	4492	35.8381	71.541	1.04461	1.28447e-06	0.00048628
MKNK2	MAP kinase interacting serine/threonine kinase 2	protein_coding	chr19:2037465-2051244	5221	81.2074	133.639	0.760846	1.50194e-06	0.00048628
NCEH1	neutral cholesterol ester hydrolase 1	protein_coding	chr3:172630249-172711218	4808	136.497	71.5525	-0.88812	1.07644e-06	0.00048628
OPN3	opsin 3	protein_coding	chr1:241590102-241677376	3724	1.91134	7.74416	2.05275	1.55739e-06	0.00048628
PFKP	phosphofructokinase, platelet	protein_coding	chr10:3066333-3137718	5554	132.497	67.9793	-0.923059	1.18712e-06	0.00048628
SERPINE1	serpin family E member 1	protein_coding	chr7:101127089-101139266	3190	559.13	228.605	-1.25675	1.70027e-06	0.00048628
STARD3NL	STARD3 N-terminal like	protein_coding	chr7:38178222-38230671	4348	31.596	17.0129	-0.8515	1.52878e-06	0.00048628
TBRG1	transforming growth factor beta regulator 1	protein_coding	chr11:124622836-124635926	7155	6.45502	12.3345	0.974798	1.18721e-06	0.00048628
TGFB1I1	transforming growth factor beta 1 induced transcript 1	protein_coding	chr16:31471585-31477960	5403	28.7904	13.31	-1.06732	1.59755e-06	0.00048628
TMEM87B	transmembrane protein 87B	protein_coding	chr2:112055269-112119318	5321	35.2278	9.67834	-1.80461	1.66382e-06	0.00048628
WDR1	WD repeat domain 1	protein_coding	chr4:10074339-10116949	7827	123.843	69.2653	-0.797644	1.70727e-06	0.00048628
MAFF	MAF bZIP transcription factor F	protein_coding	chr22:38200767-38216507	5611	10.8316	5.89878	-0.833275	1.74596e-06	0.00048694
ICAM1	intercellular adhesion molecule 1	protein_coding	chr19:10271093-10286615	3448	78.4455	33.7177	-1.17301	1.83976e-06	0.000499015
IKBIP	IKBKB interacting protein	protein_coding	chr12:98613405-98645113	4163	29.8436	17.3034	-0.744233	1.97563e-06	0.000499015
N4BP3	NEDD4 binding protein 3	protein_coding	chr5:178113532-178126081	5985	11.1765	4.88813	-1.15639	1.94605e-06	0.000499015
PPP3R1	protein phosphatase 3 regulatory subunit B, alpha	protein_coding	chr2:68178857-68256237	3364	49.0966	21.9696	-1.12515	1.96342e-06	0.000499015
SOCS1	suppressor of cytokine signaling 1	protein_coding	chr16:11254405-11256200	1796	16.7082	51.7748	1.6952	1.8698e-06	0.000499015
KREMEN2	kringle containing transmembrane protein 2	protein_coding	chr16:2964216-2968383	2342	20.3503	9.4157	-1.06485	2.05109e-06	0.000508481
KCTD12	potassium channel tetramerization domain containing 12	protein_coding	chr13:76880166-76886390	6225	23.4002	45.7927	1.01626	2.13062e-06	0.000518594
LGALS3	galectin 3	protein_coding	chr14:55124110-55145423	2199	18.1585	7.15343	-1.30423	2.17681e-06	0.000518713
MATN2	matrilin 2	protein_coding	chr8:97868840-98036724	6941	16.4667	8.70207	-0.878049	2.20861e-06	0.000518713
COG6	component of oligomeric golgi complex 6	protein_coding	chr13:39655627-39791665	8047	5.00381	2.23609	-1.1213	2.29354e-06	0.000529374
TRABD2A	TraB domain containing 2A	protein_coding	chr2:84821650-84907008	8771	7.2362	2.40133	-1.56593	2.39138e-06	0.000542601
PAPSS2	3'-phosphoadenosine 5'-phosphosulfate synthase 2	protein_coding	chr10:87659613-87747705	4083	25.115	13.3485	-0.868666	2.43724e-06	0.000543789
PREPL	prolyl endopeptidase like	protein_coding	chr2:44316281-44361862	8153	21.7428	39.9828	0.92482	2.50206e-06	0.0005491
TBC1D16	TBC1 domain family member 16	protein_coding	chr17:79932343-80035872	11579	11.632	21.7174	0.941203	2.57261e-06	0.000555477
ACTR3	actin related protein 3	protein_coding	chr2:113889960-113962596	12049	112.449	56.9829	-0.944042	2.79859e-06	0.000567981
GXYLT1	glucoside xylosyltransferase 1	protein_coding	chr12:42081845-42144874	7492	23.6919	11.9648	-0.939564	2.79976e-06	0.000567981
LRRC57	leucine rich repeat containing 57	protein_coding	chr15:42537820-42548802	8114	3.35019	6.68787	1.03645	2.69122e-06	0.000567981
PAQR4	progestin and adipoQ receptor family member 4	protein_coding	chr16:2969245-2973489	2972	54.406	28.705	-0.882761	2.8169e-06	0.000567981
PDGFB	platelet derived growth factor subunit B	protein_coding	chr22:39223359-39244751	3761	73.7382	40.5859	-0.821557	2.87423e-06	0.000567981
WWP2	WW domain containing E3 ubiquitin protein ligase 2	protein_coding	chr16:69762306-69941741	9015	8.80299	14.3059	0.742602	2.88509e-06	0.000567981
B3GNT2	UDP-GlcNAc:betaGal beta-1,3-N-acetylglucosaminyltransferase 2	protein_coding	chr2:62196115-62224731	2859	34.0391	20.5512	-0.68529	3.36593e-06	0.000568171
CASP7	caspase 7	protein_coding	chr10:113679162-113730907	3528	15.7645	6.53056	-1.22653	3.01472e-06	0.000568171
DPF3	double PHD fingers 3	protein_coding	chr14:72619296-72894116	6889	2.40245	4.67647	1.00492	3.36521e-06	0.000568171
DTX4	deltex E3 ubiquitin ligase 4	protein_coding	chr11:59171430-59208588	6433	1.9291	0.611766	-1.60767	3.39536e-06	0.000568171
FAM229A	family with sequence similarity 229 member A	protein_coding	chr1:32361270-32364278	2845	5.56337	12.9856	1.26222	3.31923e-06	0.000568171
GFPT1	glutamine--fructose-6-phosphate transaminase 1	protein_coding	chr2:69319769-69387254	8866	10.9869	19.6736	0.884947	3.06989e-06	0.000568171
MGAT4B	alpha-1,3-mannosyl-glycoprotein 4-beta-N-acetylglucosaminyltransferase B	protein_coding	chr5:179797597-179806952	5495	104.391	158.668	0.64648	3.38208e-06	0.000568171
MYL9	myosin light chain 9	protein_coding	chr20:36541497-36551447	2808	262.876	140.74	-0.860404	3.37931e-06	0.000568171
PDLIM7	PDZ and LIM domain 7	protein_coding	chr5:177483394-177497606	4407	61.7685	28.9838	-1.0468	3.18275e-06	0.000568171
STRN	striatin	protein_coding	chr2:36837698-36966536	14351	8.86752	15.4382	0.840932	3.12239e-06	0.000568171
TRUB1	TruB pseudouridine synthase family member 1	protein_coding	chr10:114938195-114977676	3599	14.906	7.69547	-0.912668	3.04013e-06	0.000568171
ZNF678	zinc finger protein 678	protein_coding	chr1:227563543-227677443	8915	6.22381	2.90541	-1.05691	3.15298e-06	0.000568171
CEPT1	choline/ethanolamine phosphotransferase 1	protein_coding	chr1:111139627-111185104	8418	8.54193	3.84579	-1.11532	3.48853e-06	0.000573805
TRPV2	transient receptor potential cation channel subfamily V member 2	protein_coding	chr17:16415571-16437003	3381	20.4682	8.21772	-1.2713	3.51476e-06	0.000573805
EIF4EBP2	eukaryotic translation initiation factor 4E binding protein 2	protein_coding	chr10:70404145-70428618	7491	34.4095	20.0607	-0.73487	3.60407e-06	0.000581298
BLCAP	BLCAP apoptosis inducing factor	protein_coding	chr20:37492472-37527931	7869	29.0784	16.2955	-0.79611	3.7345e-06	0.000585077
PLAU	plasminogen activator, urokinase	protein_coding	chr10:73909177-73917496	2949	817.127	204.765	-1.91949	3.78843e-06	0.000585077
SZRD1	SUZ RNA binding domain containing 1	protein_coding	chr1:16352575-16398145	4742	85.8095	158.231	0.928187	3.8248e-06	0.000585077
TBC1D13	TBC1 domain family member 13	protein_coding	chr9:128787253-128810430	3931	30.9128	51.6545	0.783447	3.84603e-06	0.000585077
WSCD1	WSC domain containing 1	protein_coding	chr17:6057807-6124427	7136	36.587	58.0418	0.709458	3.79868e-06	0.000585077
C1orf52	chromosome 1 open reading frame 52	protein_coding	chr1:85249953-85259672	3420	14.1102	24.7764	0.856508	3.99428e-06	0.000597204
CAV2	caveolin 2	protein_coding	chr7:116287380-116508541	6578	87.4926	29.1436	-1.5681	4.07983e-06	0.000597204
GRK6	G protein-coupled receptor kinase 6	protein_coding	chr5:177403204-177442901	4357	44.901	69.9378	0.682623	4.19341e-06	0.000597204
PARP10	poly(ADP-ribose) polymerase family member 10	protein_coding	chr8:143977153-144012772	6033	10.327	5.34787	-0.904468	4.03615e-06	0.000597204
PPIP5K2	diphosphoinositol pentakisphosphate kinase 2	protein_coding	chr5:103120149-103212799	17270	7.03053	4.08944	-0.73898	4.17522e-06	0.000597204
SLC4A7	solute carrier family 4 member 7	protein_coding	chr3:27372721-27484420	9616	33.0857	17.5251	-0.875365	4.1096e-06	0.000597204
SPTY2D1	SPT2 chromatin protein domain containing 1	protein_coding	chr11:18606403-18634791	5899	12.423	6.73077	-0.840811	4.27451e-06	0.000602347
SOCS7	suppressor of cytokine signaling 7	protein_coding	chr17:38351844-38405593	9005	5.45549	11.0086	1.06079	4.37568e-06	0.000610179
AKIRIN1	akirin 1	protein_coding	chr1:38991276-39006059	2688	92.9477	47.9907	-0.91711	4.58559e-06	0.000614417
IQCE	IQ motif containing E	protein_coding	chr7:2558972-2614733	9239	5.54533	11.4714	1.09715	4.58965e-06	0.000614417
MFAP3	microfibril associated protein 3	protein_coding	chr5:154038906-154220478	7795	6.72343	2.57604	-1.34005	4.57635e-06	0.000614417
SPOCD1	SPOC domain containing 1	protein_coding	chr1:31790422-31816051	7085	1.26964	0.234097	-2.39494	4.57701e-06	0.000614417
ABHD4	abhydrolase domain containing 4	protein_coding	chr14:22598237-22613215	4070	6.09457	10.0809	0.768865	5.13206e-06	0.000616669
DENND1A	DENN domain containing 1A	protein_coding	chr9:123379654-123930152	10256	3.95456	6.25532	0.703445	4.94602e-06	0.000616669
HIST1H1C	histone cluster 1 H1 family member c	protein_coding	chr6:26055787-26056428	642	107.126	232.81	1.15616	5.30058e-06	0.000616669
IRAK2	interleukin 1 receptor associated kinase 2	protein_coding	chr3:10164919-10243745	3431	22.6669	11.6656	-0.914493	5.04795e-06	0.000616669
MACROD1	mono-ADP ribosylhydrolase 1	protein_coding	chr11:63998558-64166113	2096	7.99799	16.2907	1.0698	5.16781e-06	0.000616669
MAP3K3	mitogen-activated protein kinase kinase kinase 3	protein_coding	chr17:63622415-63696303	6107	7.72311	15.4386	1.04725	4.86509e-06	0.000616669
NIPAL4	NIPA like domain containing 4	protein_coding	chr5:157460019-157474717	4208	21.1246	7.06624	-1.55428	5.43824e-06	0.000616669
PIF1	PIF1 5'-to-3' DNA helicase	protein_coding	chr15:64815632-64825668	4656	7.54825	12.1791	0.733575	4.94207e-06	0.000616669
PSMB9	proteasome subunit beta 9	protein_coding	chr6:32844136-32859851	3338	12.9864	5.74574	-1.13074	5.47255e-06	0.000616669
RIPOR1	RHO family interacting cell polarization regulator 1	protein_coding	chr16:67518418-67546788	6729	64.5979	37.8588	-0.728893	5.13921e-06	0.000616669
RUBCN	rubicon autophagy regulator	protein_coding	chr3:197668867-197749727	11139	9.57209	15.3749	0.724893	5.48314e-06	0.000616669
SAMD10	sterile alpha motif domain containing 10	protein_coding	chr20:63974116-63980008	2450	14.6728	24.9432	0.810839	5.46153e-06	0.000616669
SLC17A3	solute carrier family 17 member 3	protein_coding	chr6:25833066-25882286	3594	2.51543	5.08842	1.05484	5.05083e-06	0.000616669
SLC2A6	solute carrier family 2 member 6	protein_coding	chr9:133471094-133479127	3531	25.6035	15.1443	-0.716014	4.98179e-06	0.000616669
TAF9B	TATA-box binding protein associated factor 9b	protein_coding	chrX:78129748-78139650	2735	40.1179	19.9456	-0.971138	5.52777e-06	0.000616669
THBS1	thrombospondin 1	protein_coding	chr15:39581079-39599466	9158	176.749	91.8294	-0.900527	5.32672e-06	0.000616669
TNPO1	transportin 1	protein_coding	chr5:72816312-72916733	11977	39.4317	93.7278	1.30229	5.19481e-06	0.000616669
VAMP2	vesicle associated membrane protein 2	protein_coding	chr17:8159149-8163546	3241	12.8453	21.3272	0.774642	5.22151e-06	0.000616669
VGLL4	vestigial like family member 4	protein_coding	chr3:11556069-11771350	7228	6.90475	12.4013	0.886706	5.45056e-06	0.000616669
ZNF853	zinc finger protein 853	protein_coding	chr7:6615610-6624290	3864	7.4718	2.73738	-1.40674	4.67455e-06	0.000616669
ADAM8	ADAM metallopeptidase domain 8	protein_coding	chr10:133262420-133276868	4763	3.95023	1.82105	-1.0712	5.66946e-06	0.000626671
AP2A1	adaptor related protein complex 2 subunit alpha 1	protein_coding	chr19:49766968-49807113	8746	48.7264	74.6701	0.657766	5.73458e-06	0.000626671
ATXN10	ataxin 10	protein_coding	chr22:45671798-45845307	5127	25.1875	13.8169	-0.826533	5.85009e-06	0.000626671
KLHDC3	kelch domain containing 3	protein_coding	chr6:43014103-43021298	2019	87.0111	145.956	0.788368	5.8174e-06	0.000626671
ZYX	zyxin	protein_coding	chr7:143381295-143391111	3267	284.477	166.356	-0.73457	5.85149e-06	0.000626671
FARP2	FERM, ARH/RhoGEF and pleckstrin domain protein 2	protein_coding	chr2:241356285-241494841	14371	7.30612	13.8334	0.959776	5.93918e-06	0.000631015
IFNGR1	interferon gamma receptor 1	protein_coding	chr6:137197484-137219449	3277	13.518	7.30385	-0.845806	6.10083e-06	0.000635084
KLHDC10	kelch domain containing 10	protein_coding	chr7:130070534-130135705	6583	19.612	29.8522	0.648079	6.10503e-06	0.000635084
MMD	monocyte to macrophage differentiation associated	protein_coding	chr17:55392622-55421924	3193	12.0104	5.81798	-1.00862	6.1198e-06	0.000635084
CBR3	carbonyl reductase 3	protein_coding	chr21:36135079-36146562	998	14.0513	5.04701	-1.44779	6.81154e-06	0.000668834
EBI3	Epstein-Barr virus induced 3	protein_coding	chr19:4229523-4237528	1256	36.6667	10.4595	-1.80302	6.88583e-06	0.000668834
FAM117B	family with sequence similarity 117 member B	protein_coding	chr2:202634969-202769757	6205	3.46342	5.90858	0.81284	6.89468e-06	0.000668834
HES7	hes family bHLH transcription factor 7	protein_coding	chr17:8120592-8124106	1880	15.949	7.14697	-1.11492	6.72869e-06	0.000668834
LRRC40	leucine rich repeat containing 40	protein_coding	chr1:70144805-70205579	2843	37.2207	20.0452	-0.853932	6.6364e-06	0.000668834
SERPINI1	serpin family I member 1	protein_coding	chr3:167735243-167825568	2418	3.29837	1.18603	-1.42601	6.87864e-06	0.000668834
TSPAN15	tetraspanin 15	protein_coding	chr10:69451465-69507666	2651	8.09766	3.33578	-1.24113	6.60024e-06	0.000668834
UBA3	ubiquitin like modifier activating enzyme 3	protein_coding	chr3:69054730-69080408	4106	29.2145	16.8142	-0.755472	6.66244e-06	0.000668834
ZBED6CL	ZBED6 C-terminal like	protein_coding	chr7:150322639-150332721	5176	11.991	6.99704	-0.733247	6.71017e-06	0.000668834
VDAC1	voltage dependent anion channel 1	protein_coding	chr5:133971871-134004975	3049	195.68	127.389	-0.576933	6.94914e-06	0.000669267
P4HA1	prolyl 4-hydroxylase subunit alpha 1	protein_coding	chr10:73007217-73096974	3093	25.3786	15.3682	-0.680473	7.07865e-06	0.00067687
ENDOD1	endonuclease domain containing 1	protein_coding	chr11:95089846-95132645	4651	22.3304	13.5047	-0.683575	7.48243e-06	0.000695607
NGRN	neugrin, neurite outgrowth associated	protein_coding	chr15:90265659-90278141	7694	5.83901	10.2695	0.854177	7.47849e-06	0.000695607
SLC16A7	solute carrier family 16 member 7	protein_coding	chr12:59596029-59789855	13703	4.64121	2.00217	-1.16652	7.42079e-06	0.000695607
VAC14	Vac14, PIKFYVE complex component	protein_coding	chr16:70687439-70801160	8275	14.4581	21.9848	0.647928	7.46508e-06	0.000695607
C3orf52	chromosome 3 open reading frame 52	protein_coding	chr3:112086335-112131004	6021	9.63653	5.09245	-0.881527	7.80977e-06	0.000716091
TNFAIP6	TNF alpha induced protein 6	protein_coding	chr2:151357592-151380046	1577	26.9457	10.1161	-1.37621	7.76339e-06	0.000716091
ACBD5	acyl-CoA binding domain containing 5	protein_coding	chr10:27195214-27242130	4371	20.1305	7.11017	-1.48004	8.15141e-06	0.000732369
CASP3	caspase 3	protein_coding	chr4:184627696-184649509	2899	39.2958	21.9947	-0.793367	8.15126e-06	0.000732369
NFKB2	nuclear factor kappa B subunit 2	protein_coding	chr10:102394110-102402524	4714	49.9637	32.1557	-0.593178	8.09102e-06	0.000732369
RNF11	ring finger protein 11	protein_coding	chr1:51236273-51273447	3112	95.8911	138.657	0.574616	8.22746e-06	0.000734273
MEGF9	multiple EGF like domains 9	protein_coding	chr9:120600811-120714470	6300	11.942	18.0851	0.640094	8.33355e-06	0.000738816
PSG4	pregnancy specific beta-1-glycoprotein 4	protein_coding	chr19:43192702-43207299	6274	3.45566	5.97848	0.833685	8.61052e-06	0.000756001
RNF182	ring finger protein 182	protein_coding	chr6:13924446-13980310	4098	22.3124	9.52751	-1.19972	8.64033e-06	0.000756001
SMARCC1	SWI/SNF related, matrix associated, actin dependent regulator of chromatin subfamily c member 1	protein_coding	chr3:47585269-47782106	7624	80.7052	45.8842	-0.77331	8.69981e-06	0.000756262
ARID3B	AT-rich interaction domain 3B	protein_coding	chr15:74541177-74598131	6212	7.92623	13.481	0.81212	8.86857e-06	0.000762621
C20orf96	chromosome 20 open reading frame 96	protein_coding	chr20:270863-290778	1730	17.1462	27.5766	0.727814	9.28567e-06	0.000762621
DNAJB14	DnaJ heat shock protein family (Hsp40) member B14	protein_coding	chr4:99896248-99946618	12970	8.53436	5.12101	-0.6939	9.15381e-06	0.000762621
EDEM3	ER degradation enhancing alpha-mannosidase like protein 3	protein_coding	chr1:184690237-184754907	7792	14.3888	5.80774	-1.28056	9.11287e-06	0.000762621
NID1	nidogen 1	protein_coding	chr1:235975830-236065109	5811	26.5768	11.6994	-1.12936	9.1155e-06	0.000762621
PUDP	pseudouridine 5'-phosphatase	protein_coding	chrX:6667865-7148190	3853	6.85152	3.02635	-1.14663	9.20016e-06	0.000762621
R3HDM4	R3H domain containing 4	protein_coding	chr19:896503-913245	2957	41.024	60.8639	0.611345	9.26985e-06	0.000762621
SIX4	SIX homeobox 4	protein_coding	chr14:60709539-60724351	6771	4.78813	2.25131	-1.04813	8.96136e-06	0.000762621
TM6SF1	transmembrane 6 superfamily member 1	protein_coding	chr15:83107407-83144854	2661	1.84853	0.436207	-2.01566	9.2508e-06	0.000762621
CTNNB1	catenin beta 1	protein_coding	chr3:41194741-41260096	11759	67.1991	40.1575	-0.703631	9.40639e-06	0.000764724
ME3	malic enzyme 3	protein_coding	chr11:86441108-86672636	3838	11.4948	18.5153	0.732171	9.59689e-06	0.000764724
PLBD1	phospholipase B domain containing 1	protein_coding	chr12:14503661-14567883	2375	12.067	6.04944	-0.960626	9.50045e-06	0.000764724
PLEKHM2	pleckstrin homology and RUN domain containing M2	protein_coding	chr1:15684320-15734769	4134	35.5994	77.1217	1.17354	9.50247e-06	0.000764724
SSR1	signal sequence receptor subunit 1	protein_coding	chr6:7268306-7347446	11349	30.4582	15.3413	-0.956326	9.57512e-06	0.000764724
AKAP8L	A-kinase anchoring protein 8 like	protein_coding	chr19:15380050-15419141	5079	14.8035	21.4996	0.580615	1.04108e-05	0.000765593
ASIC1	acid sensing ion channel subunit 1	protein_coding	chr12:50057548-50083611	5745	3.95123	6.82807	0.830246	1.02778e-05	0.000765593
CALM3	calmodulin 3	protein_coding	chr19:46601074-46610782	5235	242.791	354.131	0.587282	1.00022e-05	0.000765593
CLCN7	chloride voltage-gated channel 7	protein_coding	chr16:1444934-1475084	7623	25.0861	36.3139	0.576173	9.87808e-06	0.000765593
DRAM2	DNA damage regulated autophagy modulator 2	protein_coding	chr1:111117333-111140216	3138	22.2477	13.5428	-0.674847	1.01627e-05	0.000765593
ELMOD3	ELMO domain containing 3	protein_coding	chr2:85354394-85391752	7259	2.16025	3.7356	0.83246	1.08183e-05	0.000765593
EML2	EMAP like 2	protein_coding	chr19:45606994-45645629	8224	10.2017	6.3154	-0.650404	1.08009e-05	0.000765593
FAM219B	family with sequence similarity 219 member B	protein_coding	chr15:74899992-74906883	5015	15.0637	23.5979	0.690975	1.09232e-05	0.000765593
FNDC5	fibronectin type III domain containing 5	protein_coding	chr1:32862268-32872482	3199	1.66066	0.347306	-2.18639	1.0375e-05	0.000765593
GDAP1	ganglioside induced differentiation associated protein 1	protein_coding	chr8:74321130-74488872	4052	6.2205	10.6593	0.817661	9.95287e-06	0.000765593
ITGAV	integrin subunit alpha V	protein_coding	chr2:186590056-186680901	8220	115.481	66.1555	-0.76013	1.03664e-05	0.000765593
ITGB6	integrin subunit beta 6	protein_coding	chr2:160099667-160200313	5785	3.30204	8.36654	1.38247	1.05808e-05	0.000765593
LAT2	linker for activation of T cells family member 2	protein_coding	chr7:74199652-74229834	4545	15.0128	8.27602	-0.821522	1.05293e-05	0.000765593
LRFN3	leucine rich repeat and fibronectin type III domain containing 3	protein_coding	chr19:35935358-35945767	4044	8.97741	14.4813	0.733658	1.0878e-05	0.000765593
MAGT1	magnesium transporter 1	protein_coding	chrX:77826364-77895593	4862	60.5975	28.9769	-1.0335	1.06619e-05	0.000765593
PIM1	Pim-1 proto-oncogene, serine/threonine kinase	protein_coding	chr6:37170152-37175428	3030	14.8369	7.69014	-0.908468	9.97652e-06	0.000765593
POMT2	protein O-mannosyltransferase 2	protein_coding	chr14:77274956-77320884	10008	5.28094	8.1743	0.673172	1.02816e-05	0.000765593
RAB42	RAB42, member RAS oncogene family	protein_coding	chr1:28592200-28595443	2200	12.8862	7.33528	-0.768197	1.07775e-05	0.000765593
RBBP4	RB binding protein 4, chromatin remodeling factor	protein_coding	chr1:32651142-32686211	9470	67.4564	43.8271	-0.580045	1.02097e-05	0.000765593
SBK1	SH3 domain binding kinase 1	protein_coding	chr16:28259228-28323849	5261	3.95874	13.9208	1.8783	1.08114e-05	0.000765593
SESN2	sestrin 2	protein_coding	chr1:28259518-28282491	3462	26.7651	38.962	0.583651	1.07161e-05	0.000765593
TNKS2	tankyrase 2	protein_coding	chr10:91798426-91865475	6242	30.8003	17.7777	-0.751127	1.018e-05	0.000765593
ULK1	unc-51 like autophagy activating kinase 1	protein_coding	chr12:131894622-131923150	7620	14.2773	21.8126	0.654765	1.06361e-05	0.000765593
NACC2	NACC family member 2	protein_coding	chr9:136006537-136095289	7216	16.9778	44.0254	1.41395	1.11597e-05	0.000778102
AREG	amphiregulin	protein_coding	chr4:74445136-74455005	1642	7.58793	14.9859	1.02023	1.13509e-05	0.000779537
CTXN1	cortexin 1	protein_coding	chr19:7924491-7926135	1237	41.8026	105.389	1.38007	1.1355e-05	0.000779537
MME	membrane metalloendopeptidase	protein_coding	chr3:155024124-155183729	9620	5.83398	3.45531	-0.713046	1.12931e-05	0.000779537
NSMF	NMDA receptor synaptonuclear signaling and neuronal migration factor	protein_coding	chr9:137447573-137459334	4912	52.9667	96.2823	0.900025	1.14511e-05	0.00078212
STK40	serine/threonine kinase 40	protein_coding	chr1:36339624-36385896	5590	23.1188	38.1197	0.768678	1.15246e-05	0.000783144
NES	nestin	protein_coding	chr1:156668763-156677407	5568	2.62017	1.04455	-1.29256	1.16007e-05	0.000784335
RNF38	ring finger protein 38	protein_coding	chr9:36336396-36487548	6138	10.1928	18.0108	0.861063	1.17128e-05	0.000787935
ADGRB2	adhesion G protein-coupled receptor B2	protein_coding	chr1:31727117-31764893	7756	15.0216	9.17514	-0.666941	1.22083e-05	0.000789785
ADIPOR1	adiponectin receptor 1	protein_coding	chr1:202940826-202958572	3113	50.1798	29.1743	-0.743546	1.21989e-05	0.000789785
ANKRD46	ankyrin repeat domain 46	protein_coding	chr8:100509752-100559784	5820	1.22721	3.52718	1.54643	1.26078e-05	0.000789785
B3GNT5	UDP-GlcNAc:betaGal beta-1,3-N-acetylglucosaminyltransferase 5	protein_coding	chr3:183253253-183298504	8125	5.85197	9.29274	0.707727	1.20713e-05	0.000789785
COIL	coilin	protein_coding	chr17:56938199-56961050	3014	20.9942	11.1231	-0.880061	1.27636e-05	0.000789785
DCBLD2	discoidin, CUB and LCCL domain containing 2	protein_coding	chr3:98795941-98901695	11280	396.756	210.374	-0.867124	1.28022e-05	0.000789785
DNAJC3	DnaJ heat shock protein family (Hsp40) member C3	protein_coding	chr13:95677139-95794988	5590	19.4021	7.52472	-1.34699	1.24918e-05	0.000789785
EFEMP2	EGF containing fibulin extracellular matrix protein 2	protein_coding	chr11:65866441-65873592	5397	4.63512	1.92167	-1.22796	1.20363e-05	0.000789785
FAAP20	FA core complex associated protein 20	protein_coding	chr1:2184461-2212720	10916	7.25605	11.1717	0.665592	1.22361e-05	0.000789785
HIST1H4H	histone cluster 1 H4 family member h	protein_coding	chr6:26277609-26285638	2163	4.18798	18.9998	2.19698	1.23974e-05	0.000789785
IFNGR2	interferon gamma receptor 2	protein_coding	chr21:33402896-33479348	2960	48.8377	31.4965	-0.590747	1.26601e-05	0.000789785
KCND1	potassium voltage-gated channel subfamily D member 1	protein_coding	chrX:48961378-48971844	6082	15.1645	7.13137	-1.03714	1.21147e-05	0.000789785
MIB2	mindbomb E3 ubiquitin protein ligase 2	protein_coding	chr1:1615415-1630610	8767	6.57768	11.7334	0.875636	1.24823e-05	0.000789785
NEMP2	nuclear envelope integral membrane protein 2	protein_coding	chr2:190504338-190534722	6525	5.02545	2.04886	-1.24044	1.25338e-05	0.000789785
S100A2	S100 calcium binding protein A2	protein_coding	chr1:153561108-153567890	1567	144.577	76.6597	-0.880438	1.27147e-05	0.000789785
SLC20A1	solute carrier family 20 member 1	protein_coding	chr2:112645939-112663825	5493	85.7771	41.6226	-0.996155	1.24302e-05	0.000789785
SLC25A24	solute carrier family 25 member 24	protein_coding	chr1:108134043-108200849	6726	63.9735	15.8987	-2.02068	1.27687e-05	0.000789785
VPS36	vacuolar protein sorting 36 homolog	protein_coding	chr13:52412602-52450634	7299	8.29832	12.288	0.608456	1.20415e-05	0.000789785
KRT80	keratin 80	protein_coding	chr12:52168996-52192014	4364	61.2631	91.5036	0.621788	1.29807e-05	0.000797119
AC004151.1	Rho GTPase activating protein 45	protein_coding	chr19:1065923-1086628	6238	23.3083	13.0114	-0.800188	1.32812e-05	0.00079819
CBX1	chromobox 1	protein_coding	chr17:48070052-48101478	3044	89.6022	55.131	-0.658403	1.34155e-05	0.00079819
NEK7	NIMA related kinase 7	protein_coding	chr1:198156994-198322420	5454	43.748	26.6703	-0.673429	1.31517e-05	0.00079819
NPHP4	nephrocystin 4	protein_coding	chr1:5862811-5992473	13167	3.45204	5.29372	0.660095	1.32945e-05	0.00079819
NPTXR	neuronal pentraxin receptor	protein_coding	chr22:38818452-38844028	5830	18.7227	10.3944	-0.807686	1.30825e-05	0.00079819
PPARD	peroxisome proliferator activated receptor delta	protein_coding	chr6:35342558-35428191	4457	13.7185	20.0701	0.591289	1.32967e-05	0.00079819
ZDHHC12	zinc finger DHHC-type containing 12	protein_coding	chr9:128720870-128724127	2596	15.5301	24.9452	0.727721	1.33732e-05	0.00079819
RNF4	ring finger protein 4	protein_coding	chr4:2462220-2625320	7141	20.2879	9.33558	-1.09037	1.35974e-05	0.000805437
BTRC	beta-transducin repeat containing E3 ubiquitin protein ligase	protein_coding	chr10:101354033-101557321	6613	7.92597	4.29228	-0.838254	1.3842e-05	0.000805665
CHD8	chromodomain helicase DNA binding protein 8	protein_coding	chr14:21385194-21456126	20953	8.56213	14.0662	0.761263	1.37252e-05	0.000805665
KNL1	kinetochore scaffold 1	protein_coding	chr15:40594020-40664342	10250	22.5536	10.549	-1.06555	1.37101e-05	0.000805665
STK26	serine/threonine kinase 26	protein_coding	chrX:132023302-132075943	3317	62.3727	37.3399	-0.700405	1.37829e-05	0.000805665
TRAPPC9	trafficking protein particle complex 9	protein_coding	chr8:139727725-140458579	9655	3.093	6.31753	1.07123	1.39169e-05	0.000806518
CLIC4	chloride intracellular channel 4	protein_coding	chr1:24745382-24844321	4467	231.358	115.31	-0.973789	1.3993e-05	0.000806909
HIST1H2AC	histone cluster 1 H2A family member c	protein_coding	chr6:26124145-26139116	1668	37.2859	120.591	1.69955	1.40442e-05	0.000806909
FAM227A	family with sequence similarity 227 member A	protein_coding	chr22:38578120-38656629	10778	0.455631	1.26979	1.50812	1.42034e-05	0.000809197
GTF2E1	general transcription factor IIE subunit 1	protein_coding	chr3:120742637-120783069	3370	14.2656	8.64719	-0.679066	1.42049e-05	0.000809197
PLEKHJ1	pleckstrin homology domain containing J1	protein_coding	chr19:2230084-2237704	4655	12.6116	21.7368	0.833836	1.45219e-05	0.000823748
LEPR	leptin receptor	protein_coding	chr1:65420652-65641559	11370	3.93064	6.00403	0.652492	1.46717e-05	0.000828734
KBTBD4	kelch repeat and BTB domain containing 4	protein_coding	chr11:47572197-47578976	3263	26.2659	17.1756	-0.570278	1.47503e-05	0.000829673
CYB5R3	cytochrome b5 reductase 3	protein_coding	chr22:42617840-42649392	5797	79.7655	138.557	0.833575	1.54419e-05	0.000861338
SIDT2	SID1 transmembrane family member 2	protein_coding	chr11:117178733-117197445	9061	3.0269	4.84041	0.720808	1.54156e-05	0.000861338
F3	coagulation factor III, tissue factor	protein_coding	chr1:94529173-94541759	2886	45.2751	25.6925	-0.779387	1.56202e-05	0.000867665
NLRX1	NLR family member X1	protein_coding	chr11:119166568-119184016	5320	5.9384	9.37835	0.700458	1.57131e-05	0.00086922
PPT2	palmitoyl-protein thioesterase 2	protein_coding	chr6:32153441-32163678	2938	12.6956	5.23063	-1.2326	1.58095e-05	0.000870952
AP1AR	adaptor related protein complex 1 associated regulatory protein	protein_coding	chr4:112231737-112270047	3444	17.9253	10.5195	-0.72988	1.68549e-05	0.000885722
ATP1B3	ATPase Na+/K+ transporting subunit beta 3	protein_coding	chr3:141876124-141926549	2617	130.936	87.6496	-0.537148	1.68075e-05	0.000885722
CCDC106	coiled-coil domain containing 106	protein_coding	chr19:55641062-55653161	2709	19.0513	29.1069	0.654815	1.68572e-05	0.000885722
CCN1	cellular communication network factor 1	protein_coding	chr1:85580761-85583950	2443	241.675	101.907	-1.21682	1.67605e-05	0.000885722
CSPG4	chondroitin sulfate proteoglycan 4	protein_coding	chr15:75674322-75712848	8290	2.55725	0.300152	-2.99145	1.62369e-05	0.000885722
DBNL	drebrin like	protein_coding	chr7:44044640-44069456	12587	30.0233	19.9892	-0.543404	1.66778e-05	0.000885722
IGF2BP2	insulin like growth factor 2 mRNA binding protein 2	protein_coding	chr3:185643739-185825056	4735	39.8132	60.7555	0.652209	1.68485e-05	0.000885722
KCTD15	potassium channel tetramerization domain containing 15	protein_coding	chr19:33795933-33815763	6388	18.9588	10.8005	-0.765083	1.69162e-05	0.000885722
MMP24OS	MMP24 opposite strand	protein_coding	chr20:35201745-35278131	5520	15.9978	23.3334	0.587155	1.66982e-05	0.000885722
PI4KA	phosphatidylinositol 4-kinase alpha	protein_coding	chr22:20707691-20859417	11407	10.7496	18.0518	0.794256	1.69377e-05	0.000885722
SRPK2	SRSF protein kinase 2	protein_coding	chr7:105110704-105399308	6366	12.0048	6.95875	-0.746759	1.67217e-05	0.000885722
SWAP70	switching B cell complex subunit SWAP70	protein_coding	chr11:9664077-9752993	7192	27.3267	13.1832	-1.02175	1.67505e-05	0.000885722
TYMS	thymidylate synthetase	protein_coding	chr18:657653-673578	2421	210.065	124.653	-0.713643	1.63498e-05	0.000885722
NRARP	NOTCH regulated ankyrin repeat protein	protein_coding	chr9:137299631-137302271	2641	4.28989	8.78991	1.08243	1.71528e-05	0.00089348
PTS	6-pyruvoyltetrahydropterin synthase	protein_coding	chr11:112226367-112269955	3128	9.12058	4.20839	-1.08169	1.73634e-05	0.000894012
SERBP1	SERPINE1 mRNA binding protein 1	protein_coding	chr1:67407810-67430415	7676	163.743	105.045	-0.598147	1.72945e-05	0.000894012
SLC9A6	solute carrier family 9 member A6	protein_coding	chrX:135973841-136047269	7465	12.2922	5.7898	-1.05278	1.73053e-05	0.000894012
ANO10	anoctamin 10	protein_coding	chr3:43354859-43691594	5287	14.1238	8.18874	-0.747978	1.74398e-05	0.00089451
CCNA1	cyclin A1	protein_coding	chr13:36431520-36442870	2251	6.23429	1.85656	-1.68873	1.79914e-05	0.000900038
DAG1	dystroglycan 1	protein_coding	chr3:49468703-49535618	6923	66.7293	27.5196	-1.25595	1.7745e-05	0.000900038
HSPA13	heat shock protein family A (Hsp70) member 13	protein_coding	chr21:14371115-14383484	4153	53.3367	32.7719	-0.663831	1.76766e-05	0.000900038
OBSL1	obscurin like 1	protein_coding	chr2:219550728-219571859	9716	6.05866	2.84193	-1.05943	1.81351e-05	0.000900038
PCMTD2	protein-L-isoaspartate (D-aspartate) O-methyltransferase domain containing 2	protein_coding	chr20:64255695-64287821	5993	21.3789	36.6823	0.81993	1.84216e-05	0.000900038
RNF19B	ring finger protein 19B	protein_coding	chr1:32936445-32964685	2610	63.5801	42.7194	-0.531004	1.79504e-05	0.000900038
RPL28	ribosomal protein L28	protein_coding	chr19:55385345-55403250	6933	122.068	170.808	0.527741	1.82876e-05	0.000900038
SP3	Sp3 transcription factor	protein_coding	chr2:173880850-173965702	17223	16.983	11.2474	-0.551384	1.82716e-05	0.000900038
TBCD	tubulin folding cofactor D	protein_coding	chr17:82752065-82945914	13537	13.9478	22.1894	0.709314	1.80251e-05	0.000900038
TMEM267	transmembrane protein 267	protein_coding	chr5:43444252-43483893	3158	32.6076	18.8319	-0.754151	1.80258e-05	0.000900038
TMEM30A	transmembrane protein 30A	protein_coding	chr6:75252924-75284948	5103	116.071	34.3017	-1.75781	1.81531e-05	0.000900038
ZBTB7A	zinc finger and BTB domain containing 7A	protein_coding	chr19:4043303-4066899	6740	10.6128	18.7616	0.867862	1.79978e-05	0.000900038
ZNF780B	zinc finger protein 780B	protein_coding	chr19:40028260-40056231	9239	3.43898	6.06576	0.858344	1.83556e-05	0.000900038
ATP1A1	ATPase Na+/K+ transporting subunit alpha 1	protein_coding	chr1:116372668-116410261	7277	132.826	76.9078	-0.751986	1.87314e-05	0.000908166
EPS8L2	EPS8 like 2	protein_coding	chr11:694438-727727	5689	26.2741	17.1196	-0.575956	1.88594e-05	0.000908166
HK1	hexokinase 1	protein_coding	chr10:69269984-69401884	6296	51.7732	31.1813	-0.691563	1.87482e-05	0.000908166
ZNF367	zinc finger protein 367	protein_coding	chr9:96385941-96418370	3687	45.3381	25.1015	-0.806199	1.882e-05	0.000908166
YIPF5	Yip1 domain family member 5	protein_coding	chr5:144158162-144170714	3698	21.3794	12.8645	-0.69212	1.89404e-05	0.0009088
TTC39B	tetratricopeptide repeat domain 39B	protein_coding	chr9:15163622-15307360	12208	1.41737	0.515633	-1.40925	1.90259e-05	0.000909642
B4GALT4	beta-1,4-galactosyltransferase 4	protein_coding	chr3:119211732-119240946	6988	15.6919	9.25178	-0.720642	1.91081e-05	0.000910319
ANKRD9	ankyrin repeat domain 9	protein_coding	chr14:102501767-102509799	7208	6.9692	15.4127	1.18039	1.97185e-05	0.000913048
ATP6AP2	ATPase H+ transporting accessory protein 2	protein_coding	chrX:40579372-40606848	9560	50.428	26.9016	-0.865149	1.97572e-05	0.000913048
FBXL20	F-box and leucine rich repeat protein 20	protein_coding	chr17:39252663-39402523	11053	2.42022	4.49566	0.935298	1.92599e-05	0.000913048
HECA	hdc homolog, cell cycle regulator	protein_coding	chr6:139135080-139180802	5646	8.14847	14.7535	0.896206	1.95833e-05	0.000913048
KIFAP3	kinesin associated protein 3	protein_coding	chr1:169921326-170085208	4978	16.2138	10.2978	-0.614292	1.93977e-05	0.000913048
NXT2	nuclear transport factor 2 like export factor 2	protein_coding	chrX:109535781-109544690	3064	12.991	7.12869	-0.823626	1.97792e-05	0.000913048
PODXL2	podocalyxin like 2	protein_coding	chr3:127629185-127672802	2175	7.85036	15.0938	0.988607	1.94321e-05	0.000913048
SLC25A20	solute carrier family 25 member 20	protein_coding	chr3:48856926-48898904	1898	15.3918	5.48802	-1.46819	1.95001e-05	0.000913048
ZFP36L2	ZFP36 ring finger protein like 2	protein_coding	chr2:43222402-43226606	3693	69.8445	41.4184	-0.714855	1.96669e-05	0.000913048
RALGPS2	Ral GEF with PH domain and SH3 binding motif 2	protein_coding	chr1:178725147-178921841	9178	18.0793	9.97855	-0.812474	1.99344e-05	0.000917052
ARL2	ADP ribosylation factor like GTPase 2	protein_coding	chr11:65014160-65022184	2037	9.62964	16.8385	0.851946	2.03805e-05	0.000926663
BRK1	BRICK1 subunit of SCAR/WAVE actin nucleating complex	protein_coding	chr3:10115675-10127190	1150	215.393	137.39	-0.605976	2.046e-05	0.000926663
ELK3	ETS transcription factor ELK3	protein_coding	chr12:96194375-96269824	4644	70.2753	99.3215	0.542105	2.04932e-05	0.000926663
FIG4	FIG4 phosphoinositide 5-phosphatase	protein_coding	chr6:109691312-109825428	3592	9.41189	15.2549	0.736741	2.05018e-05	0.000926663
MFSD14B	major facilitator superfamily domain containing 14B	protein_coding	chr9:94374551-94461042	3428	73.5861	46.194	-0.63153	2.05587e-05	0.000926663
TRIM21	tripartite motif containing 21	protein_coding	chr11:4384897-4393702	1935	19.7826	10.0602	-0.933395	2.04054e-05	0.000926663
BTBD2	BTB domain containing 2	protein_coding	chr19:1985438-2034881	5944	19.9929	37.5906	0.94567	2.0827e-05	0.000929839
DSC3	desmocollin 3	protein_coding	chr18:30989365-31042815	7699	52.5697	31.1367	-0.710406	2.07174e-05	0.000929839
FAAP24	FA core complex associated protein 24	protein_coding	chr19:32972209-32978222	2370	11.5984	17.8046	0.661901	2.08375e-05	0.000929839
CBX7	chromobox 7	protein_coding	chr22:39120167-39152680	7467	1.70667	3.30362	0.990566	2.09162e-05	0.000930251
EIF4A2	eukaryotic translation initiation factor 4A2	protein_coding	chr3:186783205-186789897	6130	43.0078	60.9258	0.545296	2.11084e-05	0.000935689
KIAA1958	KIAA1958	protein_coding	chr9:112486847-112669397	13119	2.57909	4.53641	0.855727	2.14814e-05	0.000949081
GNB1	G protein subunit beta 1	protein_coding	chr1:1785285-1891117	6417	124.849	226.769	0.913651	2.16279e-05	0.000952411
CLEC16A	C-type lectin domain containing 16A	protein_coding	chr16:10944564-11182186	12523	4.33805	6.69568	0.666943	2.18447e-05	0.000958803
SLC16A2	solute carrier family 16 member 2	protein_coding	chrX:74421493-74533917	4292	21.8774	11.8836	-0.842881	2.21142e-05	0.000967462
NBEAL2	neurobeachin like 2	protein_coding	chr3:46979683-47009704	12041	16.4382	25.4005	0.67145	2.21968e-05	0.000967912
GLYCTK	glycerate kinase	protein_coding	chr3:52287089-52295257	4794	4.20807	2.22533	-0.876923	2.22894e-05	0.000968794
SEC24A	SEC24 homolog A, COPII coat complex component	protein_coding	chr5:134648785-134727909	7291	12.4528	7.7616	-0.639881	2.23714e-05	0.000969209
ELFN2	extracellular leucine rich repeat and fibronectin type III domain containing 2	protein_coding	chr22:37367960-37427479	8791	12.6001	19.5227	0.674691	2.24822e-05	0.000970868
AC034102.1	RAB5B, member RAS oncogene family	protein_coding	chr12:55973913-55996683	6525	36.5148	21.2028	-0.744483	2.25677e-05	0.000971426
ACADSB	acyl-CoA dehydrogenase short/branched chain	protein_coding	chr10:123008979-123058311	6255	4.65511	7.43136	0.715737	2.29659e-05	0.000977774
ERGIC2	ERGIC and golgi 2	protein_coding	chr12:29337352-29381189	5826	25.5942	14.6842	-0.760921	2.30972e-05	0.000977774
PIP5K1C	phosphatidylinositol-4-phosphate 5-kinase type 1 gamma	protein_coding	chr19:3630183-3700479	6963	15.2403	21.8608	0.562292	2.32068e-05	0.000977774
RAB14	RAB14, member RAS oncogene family	protein_coding	chr9:121178133-121223014	4308	64.0697	37.6526	-0.730127	2.29156e-05	0.000977774
SEMA7A	semaphorin 7A (John Milton Hagen blood group)	protein_coding	chr15:74409289-74433958	3800	3.00737	1.22082	-1.26684	2.31909e-05	0.000977774
TMSB4X	thymosin beta 4 X-linked	protein_coding	chrX:12975110-12977227	1703	676.361	977.556	0.573163	2.32264e-05	0.000977774
YWHAQ	tyrosine 3-monooxygenase/tryptophan 5-monooxygenase activation protein theta	protein_coding	chr2:9583967-9630997	2701	262.857	177.646	-0.522084	2.31813e-05	0.000977774
TOPORS	TOP1 binding arginine/serine rich protein	protein_coding	chr9:32540544-32552586	4131	26.8591	15.4381	-0.758894	2.33422e-05	0.000979567
FAM122B	family with sequence similarity 122B	protein_coding	chrX:134769566-134797232	4404	36.9814	53.9312	0.585813	2.34961e-05	0.000982944
CCDC92	coiled-coil domain containing 92	protein_coding	chr12:123918660-123972831	8223	3.46346	8.33838	1.31183	2.39468e-05	0.000994372
PTPN18	protein tyrosine phosphatase non-receptor type 18	protein_coding	chr2:130356045-130375405	5732	12.6169	17.6519	0.527121	2.39045e-05	0.000994372
RAPGEF3	Rap guanine nucleotide exchange factor 3	protein_coding	chr12:47734363-47771040	12106	26.2037	14.08	-0.851629	2.40339e-05	0.000994372
ZBTB44	zinc finger and BTB domain containing 44	protein_coding	chr11:130226677-130314917	11032	9.0909	13.0223	0.561285	2.40664e-05	0.000994372
LMCD1	LIM and cysteine rich domains 1	protein_coding	chr3:8501807-8574668	9025	12.1894	7.52519	-0.651856	2.44113e-05	0.00100097
NRBP2	nuclear receptor binding protein 2	protein_coding	chr8:143833583-143840973	4934	23.4189	39.8807	0.809054	2.43503e-05	0.00100097
TASOR	transcription activation suppressor	protein_coding	chr3:56620133-56683237	9824	21.8288	12.8381	-0.721881	2.44509e-05	0.00100097
VTI1B	vesicle transport through interaction with t-SNAREs 1B	protein_coding	chr14:67647085-67674820	5768	19.6021	27.6449	0.537993	2.45252e-05	0.00100097
NCOR2	nuclear receptor corepressor 2	protein_coding	chr12:124324415-124567589	13975	33.8712	66.1646	0.998612	2.46251e-05	0.00100199
BMP6	bone morphogenetic protein 6	protein_coding	chr6:7726099-7881728	3784	5.39617	2.58312	-1.02627	2.47347e-05	0.0010034
AKAP12	A-kinase anchoring protein 12	protein_coding	chr6:151239967-151358559	8775	343.534	122.064	-1.48392	2.48676e-05	0.00100575
PSMD10	proteasome 26S subunit, non-ATPase 10	protein_coding	chrX:108084207-108091549	2390	40.4452	20.0943	-0.977739	2.5573e-05	0.00102807
TPM4	tropomyosin 4	protein_coding	chr19:16067021-16103002	12375	107.009	72.1668	-0.52578	2.55306e-05	0.00102807
CHM	CHM Rab escort protein	protein_coding	chrX:85861180-86047561	8644	8.74625	4.66086	-0.87202	2.56537e-05	0.00102822
ARSI	arylsulfatase family member I	protein_coding	chr5:150296343-150339307	3221	5.05546	1.36409	-1.863	2.61204e-05	0.0010438
CNTNAP1	contactin associated protein 1	protein_coding	chr17:42682531-42699993	6306	13.2456	5.50836	-1.24161	2.67761e-05	0.00106366
RAI14	retinoic acid induced 14	protein_coding	chr5:34656328-34832612	7581	84.1944	145.255	0.835345	2.67683e-05	0.00106366
PRRT1	proline rich transmembrane protein 1	protein_coding	chr6:32148359-32153083	3126	0.804057	2.15675	1.47313	2.68675e-05	0.00106413
PSMB8	proteasome subunit beta 8	protein_coding	chr6:32840717-32844679	3480	19.2979	10.5937	-0.820451	2.73095e-05	0.00107527
SLC41A3	solute carrier family 41 member 3	protein_coding	chr3:126006355-126101561	6592	5.78269	8.7601	0.642997	2.72568e-05	0.00107527
PDLIM4	PDZ and LIM domain 4	protein_coding	chr5:132257696-132273454	3167	7.26302	3.42671	-1.03689	2.73933e-05	0.00107541
ABCC5	ATP binding cassette subfamily C member 5	protein_coding	chr3:183919934-184017939	11365	11.3876	18.929	0.771981	2.90691e-05	0.00108742
ADM5	adrenomedullin 5 (putative)	protein_coding	chr19:49688664-49690575	1718	3.53678	6.94691	1.01129	2.80708e-05	0.00108742
ANKRD28	ankyrin repeat domain 28	protein_coding	chr3:15667236-15859771	11276	19.6342	9.62324	-0.979703	2.90793e-05	0.00108742
APOL6	apolipoprotein L6	protein_coding	chr22:35648446-35668404	10065	18.6423	7.13206	-1.3179	2.90865e-05	0.00108742
ARSK	arylsulfatase family member K	protein_coding	chr5:95555074-95605064	4314	6.79637	3.46876	-0.923136	2.91749e-05	0.00108742
ATG2A	autophagy related 2A	protein_coding	chr11:64894546-64917211	7833	11.7941	16.7542	0.549613	2.85356e-05	0.00108742
CNN2	calponin 2	protein_coding	chr19:1026586-1039068	3640	198.114	317.823	0.73029	2.86538e-05	0.00108742
CUEDC1	CUE domain containing 1	protein_coding	chr17:57861243-57955412	5666	25.272	34.3665	0.485974	2.91422e-05	0.00108742
EXTL3	exostosin like glycosyltransferase 3	protein_coding	chr8:28600469-28755599	13220	9.37832	17.4852	0.931064	2.88605e-05	0.00108742
GOLM1	golgi membrane protein 1	protein_coding	chr9:86026146-86100173	4233	60.5626	28.8549	-1.04247	2.85656e-05	0.00108742
HCN2	hyperpolarization activated cyclic nucleotide gated potassium and sodium channel 2	protein_coding	chr19:589881-617159	3420	8.46295	20.0157	1.2872	2.92427e-05	0.00108742
HOXD10	homeobox D10	protein_coding	chr2:176108790-176119942	2692	1.58746	3.52687	1.18435	2.88562e-05	0.00108742
IL22RA1	interleukin 22 receptor subunit alpha 1	protein_coding	chr1:24119771-24143140	2817	2.25013	0.678808	-1.67139	2.87702e-05	0.00108742
NFKBIE	NFKB inhibitor epsilon	protein_coding	chr6:44258166-44265788	2581	14.7526	7.55906	-0.922077	2.90294e-05	0.00108742
PACS2	phosphofurin acidic cluster sorting protein 2	protein_coding	chr14:105300563-105398147	12363	5.42811	8.51254	0.688424	2.7852e-05	0.00108742
PPM1F	protein phosphatase, Mg2+/Mn2+ dependent 1F	protein_coding	chr22:21919425-21952848	10089	16.5456	29.9135	0.90751	2.8145e-05	0.00108742
PTPRJ	protein tyrosine phosphatase receptor type J	protein_coding	chr11:47980558-48170841	9620	30.8208	15.0521	-0.988976	2.81556e-05	0.00108742
S100A3	S100 calcium binding protein A3	protein_coding	chr1:153547329-153549258	841	10.6073	3.64985	-1.5083	2.87441e-05	0.00108742
ZNF331	zinc finger protein 331	protein_coding	chr19:53519527-53580269	8785	6.98234	10.4271	0.621138	2.89226e-05	0.00108742
CA2	carbonic anhydrase 2	protein_coding	chr8:85463968-85481493	2007	7.56236	3.13166	-1.23575	2.94654e-05	0.00109267
DBT	dihydrolipoamide branched chain transacylase E2	protein_coding	chr1:100186919-100249834	11303	4.92201	8.0328	0.748633	2.98554e-05	0.00110407
PLEKHG5	pleckstrin homology and RhoGEF domain containing G5	protein_coding	chr1:6466092-6520061	7053	20.454	12.0646	-0.722431	3.00075e-05	0.00110664
C16orf58	chromosome 16 open reading frame 58	protein_coding	chr16:31489471-31509309	3608	14.7401	22.7797	0.667448	3.05607e-05	0.00110917
LRP12	LDL receptor related protein 12	protein_coding	chr8:104489231-104589024	9777	7.67594	5.07081	-0.556047	3.04993e-05	0.00110917
MCM6	minichromosome maintenance complex component 6	protein_coding	chr2:135839626-135876443	4135	75.3747	39.1083	-0.916947	3.07407e-05	0.00110917
NAB2	NGFI-A binding protein 2	protein_coding	chr12:57089043-57095476	2861	16.275	9.46337	-0.736979	3.07314e-05	0.00110917
NOTUM	notum, palmitoleoyl-protein carboxylesterase	protein_coding	chr17:81952507-81961840	2913	5.30378	2.64951	-0.962991	3.08217e-05	0.00110917
PSKH1	protein serine kinase H1	protein_coding	chr16:67893254-67929676	3993	16.6354	34.7081	1.09903	3.07847e-05	0.00110917
SPATA2	spermatogenesis associated 2	protein_coding	chr20:49903391-49915529	4291	8.89341	18.4473	1.10741	3.03225e-05	0.00110917
TCEAL1	transcription elongation factor A like 1	protein_coding	chrX:103628704-103630953	1601	14.0867	8.2467	-0.726938	3.03815e-05	0.00110917
TSPYL2	TSPY like 2	protein_coding	chrX:53082367-53088540	4948	25.8245	36.409	0.539343	3.0781e-05	0.00110917
C11orf95	chromosome 11 open reading frame 95	protein_coding	chr11:63759892-63768775	5948	6.57071	11.1907	0.80604	3.10788e-05	0.00111542
NET1	neuroepithelial cell transforming 1	protein_coding	chr10:5412557-5459056	4762	24.9958	12.8974	-0.923003	3.13474e-05	0.00112205
CALM1	calmodulin 1	protein_coding	chr14:90396502-90408268	7833	117.798	74.3481	-0.624552	3.17964e-05	0.00112678
DPY19L1	dpy-19 like C-mannosyltransferase 1	protein_coding	chr7:34928876-35038271	6278	80.2192	33.1818	-1.22418	3.18824e-05	0.00112678
RAB11B	RAB11B, member RAS oncogene family	protein_coding	chr19:8389981-8404434	2309	50.7589	74.2365	0.589933	3.18101e-05	0.00112678
RAP2A	RAP2A, member of RAS oncogene family	protein_coding	chr13:97434169-97469128	5623	14.9423	6.2264	-1.24552	3.16645e-05	0.00112678
RNMT	RNA guanine-7 methyltransferase	protein_coding	chr18:13726660-13764558	6982	15.3766	23.8195	0.671332	3.19004e-05	0.00112678
TANGO2	transport and golgi organization 2 homolog	protein_coding	chr22:20017014-20065926	6157	8.44787	11.9548	0.543874	3.20236e-05	0.00112816
NOG	noggin	protein_coding	chr17:56593699-56595590	1892	2.97974	5.86975	1.01312	3.2113e-05	0.00112834
CNP	2',3'-cyclic nucleotide 3' phosphodiesterase	protein_coding	chr17:41966763-41977740	7413	41.1036	27.7923	-0.522968	3.22402e-05	0.00112873
PPP2CB	protein phosphatase 2 catalytic subunit beta	protein_coding	chr8:30774457-30814314	4510	34.1895	11.8925	-1.52494	3.22928e-05	0.00112873
HMOX1	heme oxygenase 1	protein_coding	chr22:35380361-35394207	2299	135.968	238.862	0.847495	3.255e-05	0.00113181
NCK2	NCK adaptor protein 2	protein_coding	chr2:105744912-105894274	2975	26.078	40.5206	0.681868	3.24807e-05	0.00113181
DCAF12	DDB1 and CUL4 associated factor 12	protein_coding	chr9:34086387-34127399	4315	28.6021	16.7177	-0.734908	3.27788e-05	0.00113681
RAB6A	RAB6A, member RAS oncogene family	protein_coding	chr11:73675638-73761137	4896	69.6402	45.8675	-0.561655	3.29146e-05	0.00113857
CA5B	carbonic anhydrase 5B	protein_coding	chrX:15688830-15788411	8522	0.649078	1.53289	1.27283	3.34332e-05	0.00115001
OTUD6B	OTU domain containing 6B	protein_coding	chr8:91070196-91087095	3977	16.3509	9.73644	-0.707721	3.35028e-05	0.00115001
PEX3	peroxisomal biogenesis factor 3	protein_coding	chr6:143450805-143490616	2830	10.422	6.3	-0.685415	3.33508e-05	0.00115001
SLMAP	sarcolemma associated protein	protein_coding	chr3:57755450-57930003	15296	10.9157	5.97869	-0.83378	3.37165e-05	0.00115438
SMAP1	small ArfGAP 1	protein_coding	chr6:70667776-70862015	4161	21.3634	30.7933	0.571969	3.39729e-05	0.00116019
MMGT1	membrane magnesium transporter 1	protein_coding	chrX:135962070-135974063	3738	39.121	19.6967	-0.962304	3.42172e-05	0.00116556
FAM169A	family with sequence similarity 169 member A	protein_coding	chr5:74777574-74866966	6875	15.5106	6.72385	-1.1831	3.43912e-05	0.00116852
ARHGAP35	Rho GTPase activating protein 35	protein_coding	chr19:46918676-47005077	11245	32.1524	55.1493	0.814973	3.50736e-05	0.00117677
BAZ2A	bromodomain adjacent to zinc finger domain 2A	protein_coding	chr12:56595596-56636816	10918	34.249	54.8219	0.720571	3.49958e-05	0.00117677
COQ8A	coenzyme Q8A	protein_coding	chr1:226897536-226987545	7797	4.03073	5.79884	0.566703	3.48597e-05	0.00117677
MAP1LC3A	microtubule associated protein 1 light chain 3 alpha	protein_coding	chr20:34546854-34560345	1152	48.3893	76.2024	0.700416	3.49224e-05	0.00117677
PQLC3	PQ loop repeat containing 3	protein_coding	chr2:11155198-11178870	2271	8.99885	4.79137	-0.870875	3.49032e-05	0.00117677
GJC2	gap junction protein gamma 2	protein_coding	chr1:228149930-228159826	2165	0.520805	1.8095	1.82684	3.53176e-05	0.00117905
RFXAP	regulatory factor X associated protein	protein_coding	chr13:36819224-36829104	2306	3.65712	7.74539	1.1266	3.52997e-05	0.00117905
MEAF6	MYST/Esa1 associated factor 6	protein_coding	chr1:37492575-37514774	3487	36.8174	23.7851	-0.590525	3.5612e-05	0.00118004
OTUB2	OTU deubiquitinase, ubiquitin aldehyde binding 2	protein_coding	chr14:94026340-94048930	4241	9.26715	5.07812	-0.822503	3.5497e-05	0.00118004
QPCT	glutaminyl-peptide cyclotransferase	protein_coding	chr2:37342827-37373322	2676	17.8988	11.4261	-0.603618	3.55274e-05	0.00118004
ANKRD52	ankyrin repeat domain 52	protein_coding	chr12:56237807-56258384	8813	43.9085	97.0228	1.18617	3.62539e-05	0.00118189
C6orf120	chromosome 6 open reading frame 120	protein_coding	chr6:169702190-169704856	2667	19.3088	10.6007	-0.825023	3.6639e-05	0.00118189
CACNA2D1	calcium voltage-gated channel auxiliary subunit alpha2delta 1	protein_coding	chr7:81946444-82443777	8989	7.19113	3.32856	-1.06846	3.65525e-05	0.00118189
CCNB1IP1	cyclin B1 interacting protein 1	protein_coding	chr14:20311368-20333312	3680	12.9942	19.8703	0.652591	3.64906e-05	0.00118189
FBXW11	F-box and WD repeat domain containing 11	protein_coding	chr5:171861549-172006873	5577	24.6582	10.5326	-1.20766	3.6354e-05	0.00118189
MAP3K10	mitogen-activated protein kinase kinase kinase 10	protein_coding	chr19:40191426-40215575	4884	6.33029	10.4745	0.769634	3.61121e-05	0.00118189
MKRN1	makorin ring finger protein 1	protein_coding	chr7:140453033-140479536	5843	34.7374	46.6433	0.467963	3.59242e-05	0.00118189
MYL12A	myosin light chain 12A	protein_coding	chr18:3247481-3256236	3245	149.716	98.8519	-0.557177	3.62956e-05	0.00118189
SDC4	syndecan 4	protein_coding	chr20:45325288-45348424	2613	160.23	94.0036	-0.734449	3.59047e-05	0.00118189
TXNDC16	thioredoxin domain containing 16	protein_coding	chr14:52430596-52552522	4733	5.11248	2.62253	-0.915309	3.62619e-05	0.00118189
VPS26B	VPS26, retromer complex component B	protein_coding	chr11:134224671-134247788	6453	14.756	23.8375	0.738575	3.64755e-05	0.00118189
PPP1R15B	protein phosphatase 1 regulatory subunit 15B	protein_coding	chr1:204403381-204411817	5259	33.7202	22.496	-0.541872	3.67352e-05	0.00118215
AC087289.1	tripartite motif containing 47	protein_coding	chr17:75874164-75878581	3145	32.2064	18.2713	-0.781085	3.74247e-05	0.00118721
CHST2	carbohydrate sulfotransferase 2	protein_coding	chr3:143119771-143124014	4142	6.39695	3.56153	-0.798995	3.70366e-05	0.00118721
DENND6A	DENN domain containing 6A	protein_coding	chr3:57625454-57693077	5115	11.9018	25.6002	1.15272	3.72365e-05	0.00118721
NBPF1	NBPF member 1	protein_coding	chr1:16562319-16613562	12212	20.0634	30.1119	0.626574	3.72475e-05	0.00118721
STARD3	StAR related lipid transfer domain containing 3	protein_coding	chr17:39637090-39664201	5852	14.164	21.3734	0.637	3.74158e-05	0.00118721
ZNF703	zinc finger protein 703	protein_coding	chr8:37695782-37700019	3316	6.0906	3.18743	-0.88616	3.73653e-05	0.00118721
TAP2	transporter 2, ATP binding cassette subfamily B member	protein_coding	chr6:32821833-32838770	6380	15.7386	7.56458	-1.01803	3.75239e-05	0.00118755
AUH	AU RNA binding methylglutaconyl-CoA hydratase	protein_coding	chr9:91213815-91361913	2258	6.67744	11.1209	0.774134	3.81663e-05	0.00118973
GALNT6	polypeptide N-acetylgalactosaminyltransferase 6	protein_coding	chr12:51351247-51392867	7347	2.03608	1.02295	-0.951095	3.81525e-05	0.00118973
LARGE2	LARGE xylosyl- and glucuronyltransferase 2	protein_coding	chr11:45921621-45929096	3151	8.96434	4.19187	-1.04367	3.81679e-05	0.00118973
LETMD1	LETM1 domain containing 1	protein_coding	chr12:51047962-51060424	6032	10.2311	14.2912	0.525623	3.78105e-05	0.00118973
MAPK1	mitogen-activated protein kinase 1	protein_coding	chr22:21754500-21867680	11336	37.4653	25.4955	-0.512142	3.80893e-05	0.00118973
MITF	melanocyte inducing transcription factor	protein_coding	chr3:69739435-69968337	7181	5.97416	9.69693	0.7467	3.82149e-05	0.00118973
NMD3	NMD3 ribosome export adaptor	protein_coding	chr3:161104696-161253532	4869	34.1129	21.3962	-0.634487	3.81353e-05	0.00118973
TRIM7	tripartite motif containing 7	protein_coding	chr5:181193924-181205293	7338	9.53495	6.20583	-0.575123	3.85085e-05	0.00119609
PLEKHB2	pleckstrin homology domain containing B2	protein_coding	chr2:131104847-131353709	6728	59.092	78.7369	0.456703	3.86163e-05	0.00119666
MAD2L1	mitotic arrest deficient 2 like 1	protein_coding	chr4:120055623-120066858	5517	28.059	11.0693	-1.33132	3.87719e-05	0.00119871
ATP2A3	ATPase sarcoplasmic/endoplasmic reticulum Ca2+ transporting 3	protein_coding	chr17:3923870-3964464	6893	2.20571	1.10051	-0.959015	3.95011e-05	0.00120699
CDC27	cell division cycle 27	protein_coding	chr17:47117703-47189422	6824	42.7566	26.7322	-0.639	3.94186e-05	0.00120699
GNB1L	G protein subunit beta 1 like	protein_coding	chr22:19783223-19854939	6989	1.16021	2.82783	1.34914	3.95789e-05	0.00120699
SERINC2	serine incorporator 2	protein_coding	chr1:31409565-31434680	3452	18.7011	30.7782	0.756519	3.93629e-05	0.00120699
SGCB	sarcoglycan beta	protein_coding	chr4:52020706-52038482	4541	19.8299	9.31917	-1.06533	3.9461e-05	0.00120699
STAT5B	signal transducer and activator of transcription 5B	protein_coding	chr17:42199168-42276707	6447	9.10073	13.6964	0.630665	3.95809e-05	0.00120699
CD40	CD40 molecule	protein_coding	chr20:46118272-46129863	2527	60.5909	33.4033	-0.81142	3.98151e-05	0.00121137
HNRNPK	heterogeneous nuclear ribonucleoprotein K	protein_coding	chr9:83968083-83980616	5095	239.54	159.99	-0.538066	4.01804e-05	0.00121972
PDLIM5	PDZ and LIM domain 5	protein_coding	chr4:94451857-94668227	11090	21.5976	13.6536	-0.623116	4.03256e-05	0.00122135
KIRREL2	kirre like nephrin family adhesion molecule 2	protein_coding	chr19:35855861-35867109	3382	13.6951	6.29444	-1.08588	4.05219e-05	0.00122453
CCDC198	coiled-coil domain containing 198	protein_coding	chr14:57469301-57493867	4107	7.84028	12.3243	0.698388	4.10799e-05	0.00123581
KIF13A	kinesin family member 13A	protein_coding	chr6:17759183-17987635	11138	12.074	7.20696	-0.705842	4.09996e-05	0.00123581
ETNK1	ethanolamine kinase 1	protein_coding	chr12:22625075-22690665	8191	24.9545	36.3076	0.581813	4.14556e-05	0.00124432
CENPH	centromere protein H	protein_coding	chr5:69189574-69210357	2218	72.3288	38.8857	-0.854341	4.17151e-05	0.00124931
PRKACB	protein kinase cAMP-activated catalytic subunit beta	protein_coding	chr1:84078062-84238498	6730	23.0901	15.8947	-0.495882	4.19545e-05	0.00125088
SNX1	sorting nexin 1	protein_coding	chr15:64094123-64146090	9789	18.8251	26.624	0.541678	4.19151e-05	0.00125088
G3BP1	G3BP stress granule assembly factor 1	protein_coding	chr5:151771045-151812785	12406	42.7183	19.9792	-1.0735	4.21267e-05	0.00125112
UBE2V2	ubiquitin conjugating enzyme E2 V2	protein_coding	chr8:48008415-48064708	6591	15.3726	9.93914	-0.587398	4.21496e-05	0.00125112
CAMKK2	calcium/calmodulin dependent protein kinase kinase 2	protein_coding	chr12:121237675-121298308	7173	12.6143	17.5059	0.516277	4.2365e-05	0.00125391
IL4R	interleukin 4 receptor	protein_coding	chr16:27313668-27364778	5884	10.2787	6.55943	-0.604408	4.25244e-05	0.00125391
TINAGL1	tubulointerstitial nephritis antigen like 1	protein_coding	chr1:31576485-31587686	5281	106.216	70.4395	-0.551611	4.24957e-05	0.00125391
NFKBIA	NFKB inhibitor alpha	protein_coding	chr14:35401511-35404749	2373	34.4715	22.6186	-0.564728	4.26689e-05	0.0012554
IFI35	interferon induced protein 35	protein_coding	chr17:43006725-43014456	1973	24.0751	12.6199	-0.899631	4.27788e-05	0.00125588
GAB2	GRB2 associated binding protein 2	protein_coding	chr11:78215293-78418348	6775	3.82417	2.11612	-0.808218	4.3141e-05	0.00126374
FSTL3	follistatin like 3	protein_coding	chr19:676392-683392	3033	51.1092	27.4655	-0.852085	4.33736e-05	0.00126778
CENPE	centromere protein E	protein_coding	chr4:103105806-103198409	9444	16.5255	24.6706	0.622433	4.51504e-05	0.00127382
CHCHD6	coiled-coil-helix-coiled-coil-helix domain containing 6	protein_coding	chr3:126704220-126960406	2763	5.55865	10.8957	1.02498	4.47853e-05	0.00127382
CROCC	ciliary rootlet coiled-coil, rootletin	protein_coding	chr1:16740273-16972964	8875	9.18051	13.2854	0.577074	4.48283e-05	0.00127382
DPM2	dolichyl-phosphate mannosyltransferase subunit 2, regulatory	protein_coding	chr9:127935099-127938484	3133	19.3632	27.0551	0.52532	4.56468e-05	0.00127382
ELOVL4	ELOVL fatty acid elongase 4	protein_coding	chr6:79914814-79947553	3013	4.73083	1.66849	-1.49478	4.40371e-05	0.00127382
GALK1	galactokinase 1	protein_coding	chr17:75751594-75765711	2891	20.0829	12.2581	-0.673965	4.55857e-05	0.00127382
MECP2	methyl-CpG binding protein 2	protein_coding	chrX:154021573-154137103	18366	7.52743	12.3241	0.749275	4.45552e-05	0.00127382
MFSD6	major facilitator superfamily domain containing 6	protein_coding	chr2:190408355-190509205	6031	12.9821	7.78715	-0.689783	4.41362e-05	0.00127382
MINAR1	membrane integral NOTCH2 associated receptor 1	protein_coding	chr15:79432516-79472290	6800	0.113858	0.481144	2.07513	4.56736e-05	0.00127382
NR6A1	nuclear receptor subfamily 6 group A member 1	protein_coding	chr9:124517275-124771311	7125	2.4556	4.65722	0.961622	4.5408e-05	0.00127382
NT5E	5'-nucleotidase ecto	protein_coding	chr6:85449584-85495791	4533	49.1266	28.0275	-0.760795	4.47777e-05	0.00127382
RABL6	RAB, member RAS oncogene family like 6	protein_coding	chr9:136807943-136841187	10178	34.3582	49.8313	0.582688	4.51306e-05	0.00127382
RANBP3	RAN binding protein 3	protein_coding	chr19:5916139-5978142	7445	8.19016	11.7889	0.569436	4.40732e-05	0.00127382
RHNO1	RAD9-HUS1-RAD1 interacting nuclear orphan 1	protein_coding	chr12:2876258-2889524	2644	45.9196	20.6698	-1.13389	4.55531e-05	0.00127382
RNF123	ring finger protein 123	protein_coding	chr3:49689538-49721529	7419	11.2959	15.7562	0.521994	4.54966e-05	0.00127382
SEMA6C	semaphorin 6C	protein_coding	chr1:151131685-151146664	5809	2.35314	4.19681	0.874019	4.44427e-05	0.00127382
TFRC	transferrin receptor	protein_coding	chr3:196027183-196082096	7794	63.0218	100.968	0.728598	4.5474e-05	0.00127382
TUBB2B	tubulin beta 2B class IIb	protein_coding	chr6:3224277-3231730	2096	14.0398	5.73156	-1.239	4.43953e-05	0.00127382
ZEB1	zinc finger E-box binding homeobox 1	protein_coding	chr10:31318495-31529814	8650	13.4479	8.25505	-0.659562	4.51131e-05	0.00127382
ZNF100	zinc finger protein 100	protein_coding	chr19:21722771-21767579	6558	8.10997	4.60735	-0.781962	4.39974e-05	0.00127382
ZNF519	zinc finger protein 519	protein_coding	chr18:14057457-14132490	15787	1.16303	2.01782	0.832366	4.38892e-05	0.00127382
ZRANB1	zinc finger RANBP2-type containing 1	protein_coding	chr10:124942123-124988189	5993	5.47428	7.79528	0.551962	4.43715e-05	0.00127382
ARSB	arylsulfatase B	protein_coding	chr5:78777209-78986087	8899	6.53045	3.45208	-0.867463	4.66245e-05	0.00128049
BAZ1A	bromodomain adjacent to zinc finger domain 1A	protein_coding	chr14:34752731-34875647	7698	35.1122	24.7969	-0.459433	4.61714e-05	0.00128049
BCAP29	B cell receptor associated protein 29	protein_coding	chr7:107579977-107629170	8409	22.0504	12.4682	-0.789928	4.73506e-05	0.00128049
CDK16	cyclin dependent kinase 16	protein_coding	chrX:47217860-47229997	6531	68.0328	91.2718	0.466931	4.72933e-05	0.00128049
DNASE1L1	deoxyribonuclease 1 like 1	protein_coding	chrX:154401236-154412112	4132	19.4698	26.3937	0.481722	4.6988e-05	0.00128049
DTX3L	deltex E3 ubiquitin ligase 3L	protein_coding	chr3:122564338-122575203	5768	24.5842	9.96796	-1.24207	4.68979e-05	0.00128049
FUBP1	far upstream element binding protein 1	protein_coding	chr1:77944055-77979110	5666	85.936	58.2196	-0.518709	4.6513e-05	0.00128049
HIC2	HIC ZBTB transcriptional repressor 2	protein_coding	chr22:21417371-21451463	7252	4.34836	8.49542	0.997406	4.73133e-05	0.00128049
INCENP	inner centromere protein	protein_coding	chr11:62123998-62153169	4454	44.077	66.6967	0.644488	4.74946e-05	0.00128049
MBOAT1	membrane bound O-acyltransferase domain containing 1	protein_coding	chr6:20102145-20212399	1794	8.61243	3.89067	-1.11221	4.75371e-05	0.00128049
MVB12B	multivesicular body subunit 12B	protein_coding	chr9:126326829-126507041	7904	2.28112	3.51955	0.667663	4.67743e-05	0.00128049
RAVER2	ribonucleoprotein, PTB binding 2	protein_coding	chr1:64745095-64833232	6070	13.0396	7.61136	-0.735661	4.62853e-05	0.00128049
RMND5A	required for meiotic nuclear division 5 homolog A	protein_coding	chr2:86720291-86778041	6686	14.926	22.1796	0.612337	4.75883e-05	0.00128049
RTL8A	retrotransposon Gag like 8A	protein_coding	chrX:135050932-135052196	1265	63.196	99.6738	0.706263	4.64375e-05	0.00128049
RTL8C	retrotransposon Gag like 8C	protein_coding	chrX:135032366-135033546	1181	95.7735	142.416	0.617634	4.65926e-05	0.00128049
SREBF2	sterol regulatory element binding transcription factor 2	protein_coding	chr22:41833079-41907307	7556	39.8414	63.0039	0.698519	4.6669e-05	0.00128049
TMEM106A	transmembrane protein 106A	protein_coding	chr17:43211835-43220041	3577	4.55692	2.32748	-0.920701	4.76345e-05	0.00128049
TMX3	thioredoxin related transmembrane protein 3	protein_coding	chr18:68673688-68715108	7447	40.6719	25.8656	-0.613848	4.67708e-05	0.00128049
ADI1	acireductone dioxygenase 1	protein_coding	chr2:3497366-3519531	5350	12.8969	7.84479	-0.675952	4.79172e-05	0.00128551
TM4SF1	transmembrane 4 L six family member 1	protein_coding	chr3:149369022-149377692	3495	784.414	452.43	-0.761228	4.80402e-05	0.00128623
TMED7	transmembrane p24 trafficking protein 7	protein_coding	chr5:115613210-115632992	4055	45.5511	30.969	-0.513393	4.83167e-05	0.00129105
CCDC115	coiled-coil domain containing 115	protein_coding	chr2:130337933-130342699	4440	5.0302	10.6457	1.13926	4.84908e-05	0.00129312
MLEC	malectin	protein_coding	chr12:120687149-120701859	6438	66.3491	93.9001	0.54241	4.85901e-05	0.00129319
CDKN2C	cyclin dependent kinase inhibitor 2C	protein_coding	chr1:50960745-50974634	3018	13.0583	18.7753	0.568414	4.93813e-05	0.00130341
CORO7	coronin 7	protein_coding	chr16:4354542-4425705	8793	0.712244	1.30474	0.912136	4.91903e-05	0.00130341
FBLIM1	filamin binding LIM protein 1	protein_coding	chr1:15756607-15786594	4351	118.141	67.8925	-0.754294	4.95581e-05	0.00130341
MMP9	matrix metallopeptidase 9	protein_coding	chr20:46008908-46016561	2336	5.51055	0.381392	-4.03049	4.95431e-05	0.00130341
UHMK1	U2AF homology motif kinase 1	protein_coding	chr1:162497251-162529631	9248	84.3917	21.3584	-2.01957	4.93564e-05	0.00130341
VGLL3	vestigial like family member 3	protein_coding	chr3:86876388-86991149	12740	2.4089	1.37211	-0.770109	4.94801e-05	0.00130341
CHP1	calcineurin like EF-hand protein 1	protein_coding	chr15:41230839-41281887	3947	44.4249	59.5937	0.466638	5.05879e-05	0.00132012
HCN3	hyperpolarization activated cyclic nucleotide gated potassium channel 3	protein_coding	chr1:155277463-155289848	4241	6.15903	10.7433	0.838857	5.02959e-05	0.00132012
PSME2	proteasome activator subunit 2	protein_coding	chr14:24143362-24147570	3582	56.3201	36.6427	-0.576383	5.04412e-05	0.00132012
ZNF875	zinc finger protein 875	protein_coding	chr19:37312837-37369365	7337	5.30809	7.44351	0.530739	5.05356e-05	0.00132012
ACTBL2	actin beta like 2	protein_coding	chr5:57480018-57482811	2794	1.78209	4.20282	1.2876	5.16836e-05	0.00132626
CD47	CD47 molecule	protein_coding	chr3:108043091-108091862	8228	12.1167	7.74675	-0.602678	5.13739e-05	0.00132626
FGFR3	fibroblast growth factor receptor 3	protein_coding	chr4:1793293-1808872	4848	2.89283	1.18139	-1.23118	5.18897e-05	0.00132626
GPX8	glutathione peroxidase 8 (putative)	protein_coding	chr5:55160167-55167297	4045	20.8532	12.9874	-0.640764	5.11917e-05	0.00132626
HLA-E	major histocompatibility complex, class I, E	protein_coding	chr6:30489509-30494194	2922	137.632	87.89	-0.609249	5.1913e-05	0.00132626
KLHL15	kelch like family member 15	protein_coding	chrX:23983720-24027186	6272	5.69285	3.17827	-0.798898	5.11981e-05	0.00132626
MCL1	MCL1 apoptosis regulator, BCL2 family member	protein_coding	chr1:150574551-150579738	4371	133.55	85.5032	-0.59958	5.17898e-05	0.00132626
NAPG	NSF attachment protein gamma	protein_coding	chr18:10525905-10552764	5589	18.0127	10.9146	-0.686518	5.16659e-05	0.00132626
NFE2L1	nuclear factor, erythroid 2 like 1	protein_coding	chr17:48048329-48061545	5883	98.2344	65.2561	-0.550606	5.14857e-05	0.00132626
PEX6	peroxisomal biogenesis factor 6	protein_coding	chr6:42963865-42979181	3465	4.03652	6.6728	0.771452	5.1483e-05	0.00132626
ZMYM4	zinc finger MYM-type containing 4	protein_coding	chr1:35268967-35422058	7647	31.9224	19.8329	-0.648864	5.1156e-05	0.00132626
KPNA1	karyopherin subunit alpha 1	protein_coding	chr3:122421902-122514945	8498	22.1121	14.9541	-0.520679	5.25756e-05	0.00133808
MPRIP	myosin phosphatase Rho interacting protein	protein_coding	chr17:17042545-17217679	18154	30.114	41.7587	0.513934	5.25139e-05	0.00133808
OXCT1	3-oxoacid CoA-transferase 1	protein_coding	chr5:41730065-41870425	4100	68.7381	41.6319	-0.686861	5.26998e-05	0.0013387
DISP3	dispatched RND transporter family member 3	protein_coding	chr1:11479155-11537551	6120	1.01449	1.99337	1.01331	5.29853e-05	0.00134086
PRKX	protein kinase X-linked	protein_coding	chrX:3604370-3713608	6452	5.10765	7.92765	0.679176	5.28859e-05	0.00134086
JPH3	junctophilin 3	protein_coding	chr16:87601835-87698156	6320	8.39133	15.7465	0.944405	5.36448e-05	0.00134701
KCTD3	potassium channel tetramerization domain containing 3	protein_coding	chr1:215567304-215621807	5017	31.3052	19.5397	-0.640699	5.37891e-05	0.00134701
PLEKHG4	pleckstrin homology and RhoGEF domain containing G4	protein_coding	chr16:67277510-67289499	7328	4.32911	1.96394	-1.10891	5.3832e-05	0.00134701
SNN	stannin	protein_coding	chr16:11668455-11679152	3264	16.8156	68.156	1.9935	5.3654e-05	0.00134701
TMEM129	transmembrane protein 129	protein_coding	chr4:1715952-1721358	3442	9.84939	15.2373	0.670837	5.33622e-05	0.00134701
ZNF93	zinc finger protein 93	protein_coding	chr19:19900913-19963464	5579	9.5296	6.16826	-0.585182	5.36399e-05	0.00134701
MSI2	musashi RNA binding protein 2	protein_coding	chr17:57255851-57684689	21494	6.96548	10.8195	0.676936	5.39904e-05	0.00134745
NCDN	neurochondrin	protein_coding	chr1:35557473-35567274	4917	20.5569	30.4196	0.612041	5.40508e-05	0.00134745
APMAP	adipocyte plasma membrane associated protein	protein_coding	chr20:24962925-24992751	2226	171.005	108.12	-0.620822	5.43782e-05	0.00135309
SLITRK4	SLIT and NTRK like family member 4	protein_coding	chrX:143622790-143636101	9238	2.43969	1.08576	-1.12825	5.46401e-05	0.00135708
HDAC11	histone deacetylase 11	protein_coding	chr3:13479724-13506424	5231	2.94155	5.95661	1.07441	5.47642e-05	0.00135749
TIMP1	TIMP metallopeptidase inhibitor 1	protein_coding	chrX:47582408-47586789	1446	300.758	193.317	-0.598099	5.48595e-05	0.00135749
HOXA10	homeobox A10	protein_coding	chr7:27170592-27180261	3720	1.46546	3.77958	1.43224	5.54138e-05	0.00136616
MCRIP1	MAPK regulated corepressor interacting protein 1	protein_coding	chr17:81822361-81833302	3726	31.5016	43.4877	0.509524	5.53264e-05	0.00136616
ARHGAP19	Rho GTPase activating protein 19	protein_coding	chr10:97222173-97292673	6167	9.66786	5.01621	-0.918185	5.57251e-05	0.00136879
SMARCB1	SWI/SNF related, matrix associated, actin dependent regulator of chromatin, subfamily b, member 1	protein_coding	chr22:23786931-23838008	16525	10.3175	6.38388	-0.653909	5.56366e-05	0.00136879
CCNY	cyclin Y	protein_coding	chr10:35247025-35572669	6108	9.52788	20.0131	1.13809	5.64548e-05	0.00136913
CUX1	cut like homeobox 1	protein_coding	chr7:101815904-102283958	17765	7.61661	15.1521	1.02032	5.59498e-05	0.00136913
EOGT	EGF domain specific O-linked N-acetylglucosamine transferase	protein_coding	chr3:68975217-69013684	5365	19.1108	12.7562	-0.539874	5.63552e-05	0.00136913
FAM126A	family with sequence similarity 126 member A	protein_coding	chr7:22889371-23014130	14499	13.4442	6.18131	-1.092	5.59889e-05	0.00136913
HACD1	3-hydroxyacyl-CoA dehydratase 1	protein_coding	chr10:17589032-17617374	3854	5.3907	2.71057	-0.94476	5.61271e-05	0.00136913
SCFD1	sec1 family domain containing 1	protein_coding	chr14:30622112-30735812	6571	16.207	10.1461	-0.63833	5.62008e-05	0.00136913
WIZ	WIZ zinc finger	protein_coding	chr19:15419980-15449951	9826	20.568	29.0701	0.543314	5.6306e-05	0.00136913
IL1R1	interleukin 1 receptor type 1	protein_coding	chr2:102064544-102179874	7123	6.70908	3.62266	-0.838953	5.72685e-05	0.00138635
PADI1	peptidyl arginine deiminase 1	protein_coding	chr1:17205128-17246007	4903	2.07995	3.60991	0.83964	5.79358e-05	0.00139766
TRIML2	tripartite motif family like 2	protein_coding	chr4:188091273-188109603	3050	26.3271	18.2568	-0.485011	5.79443e-05	0.00139766
KIAA1549L	KIAA1549 like	protein_coding	chr11:33376083-33674102	13523	17.1004	7.88388	-1.09392	5.85155e-05	0.0014089
FGFR4	fibroblast growth factor receptor 4	protein_coding	chr5:177086905-177098144	4810	9.89986	6.09649	-0.654419	5.89787e-05	0.0014175
COPG2	coatomer protein complex subunit gamma 2	protein_coding	chr7:130506238-130668748	4139	14.6481	21.9201	0.624693	5.92386e-05	0.00142119
SLC25A6	solute carrier family 25 member 6	protein_coding	chrX:1386152-1392113	1553	186.654	250.524	0.468104	5.95664e-05	0.0014265
RAB3GAP2	RAB3 GTPase activating non-catalytic protein subunit 2	protein_coding	chr1:220148293-220272453	10343	10.9437	16.5489	0.639344	6.00692e-05	0.00143262
SLC7A5	solute carrier family 7 member 5	protein_coding	chr16:87830023-87869507	4764	539.345	1146.61	1.15439	6.01429e-05	0.00143262
UCP2	uncoupling protein 2	protein_coding	chr11:73974672-73983246	3171	25.1195	35.4078	0.53707	5.99332e-05	0.00143262
STRN3	striatin 3	protein_coding	chr14:30893799-31026401	4965	18.4086	9.96592	-0.851406	6.04859e-05	0.00143409
TMEM51	transmembrane protein 51	protein_coding	chr1:15152532-15220478	2238	31.663	21.1039	-0.541652	6.0526e-05	0.00143409
WHRN	whirlin	protein_coding	chr9:114402080-114505473	5565	3.82487	6.63447	0.83359	6.03429e-05	0.00143409
PACS1	phosphofurin acidic cluster sorting protein 1	protein_coding	chr11:66070272-66244744	9125	24.2196	38.3366	0.706181	6.07974e-05	0.00143798
UBASH3B	ubiquitin associated and SH3 domain containing B	protein_coding	chr11:122655722-122814473	8964	49.0314	24.1494	-0.984898	6.16298e-05	0.00145412
VIM	vimentin	protein_coding	chr10:17228241-17237593	5176	1346.97	964.978	-0.43925	6.16973e-05	0.00145412
AMDHD1	amidohydrolase domain containing 1	protein_coding	chr12:95943331-95968720	2652	2.39003	0.85002	-1.4551	6.18194e-05	0.00145444
ADGRL1	adhesion G protein-coupled receptor L1	protein_coding	chr19:14147743-14206187	8487	5.96276	9.21419	0.674089	6.22397e-05	0.0014592
SLC39A9	solute carrier family 39 member 9	protein_coding	chr14:69398015-69462390	7138	13.0669	19.0309	0.583561	6.22116e-05	0.0014592
RDX	radixin	protein_coding	chr11:109864295-110296712	8516	61.7726	39.451	-0.607811	6.33786e-05	0.0014833
TAF4B	TATA-box binding protein associated factor 4b	protein_coding	chr18:26225936-26391685	5395	8.67737	4.69049	-0.852009	6.38507e-05	0.00149174
TUBGCP4	tubulin gamma complex associated protein 4	protein_coding	chr15:43369221-43409771	11171	5.69378	8.37149	0.601645	6.39958e-05	0.00149253
AK3	adenylate kinase 3	protein_coding	chr9:4709556-4742043	4395	23.441	40.8183	0.836253	6.50811e-05	0.00151086
ARPC2	actin related protein 2/3 complex subunit 2	protein_coding	chr2:218217141-218254356	6515	98.0086	68.5638	-0.472785	6.52324e-05	0.00151086
IRF5	interferon regulatory factor 5	protein_coding	chr7:128937457-128950038	4543	2.72677	0.886253	-1.57631	6.52332e-05	0.00151086
PPM1M	protein phosphatase, Mg2+/Mn2+ dependent 1M	protein_coding	chr3:52245759-52250599	3607	8.26211	5.04413	-0.667333	6.49311e-05	0.00151086
EVI5L	ecotropic viral integration site 5 like	protein_coding	chr19:7830233-7864976	6252	4.06972	7.06183	0.829234	6.5441e-05	0.00151305
SKP2	S-phase kinase associated protein 2	protein_coding	chr5:36151989-36184319	3837	71.4333	42.4908	-0.712144	6.62458e-05	0.00152902
EMP1	epithelial membrane protein 1	protein_coding	chr12:13196723-13219941	7833	11.1225	2.29758	-2.36246	6.65631e-05	0.00153107
MRPS16	mitochondrial ribosomal protein S16	protein_coding	chr10:73248843-73252693	2794	70.5474	26.2559	-1.42501	6.65137e-05	0.00153107
CERK	ceramide kinase	protein_coding	chr22:46684410-46738252	4930	17.8792	31.8341	0.872144	6.69429e-05	0.00153716
DISP2	dispatched RND transporter family member 2	protein_coding	chr15:40358219-40378621	12752	3.14008	4.81224	0.659593	6.72843e-05	0.00154235
ZFPM1	zinc finger protein, FOG family member 1	protein_coding	chr16:88453280-88537031	6162	6.52882	9.83807	0.630927	6.75037e-05	0.00154474
FHL2	four and a half LIM domains 2	protein_coding	chr2:105357712-105438513	6626	66.6184	32.3821	-0.983851	6.79244e-05	0.00154955
SH3GL1	SH3 domain containing GRB2 like 1, endophilin A2	protein_coding	chr19:4360370-4400547	3685	23.1502	66.4875	1.6218	6.79456e-05	0.00154955
BZW1	basic leucine zipper and W2 domains 1	protein_coding	chr2:200810594-200827338	8085	132.362	87.4736	-0.555424	6.82814e-05	0.00155059
CAND1	cullin associated and neddylation dissociated 1	protein_coding	chr12:67269358-67319953	13580	32.0099	20.5448	-0.600271	6.82381e-05	0.00155059
HIST1H2BD	histone cluster 1 H2B family member d	protein_coding	chr6:26158146-26171349	871	21.2932	67.9265	1.69073	6.83385e-05	0.00155059
SLC35G2	solute carrier family 35 member G2	protein_coding	chr3:136818647-136855888	4283	1.20788	0.385312	-1.59593	6.89318e-05	0.0015614
NMI	N-myc and STAT interactor	protein_coding	chr2:151270465-151290057	3480	20.3669	11.1551	-0.825177	6.9101e-05	0.00156259
MANSC1	MANSC domain containing 1	protein_coding	chr12:12326056-12350242	5716	6.29351	4.0753	-0.58153	6.92259e-05	0.00156278
AGFG1	ArfGAP with FG repeats 1	protein_coding	chr2:227472152-227561214	9321	20.2744	13.6998	-0.522355	6.95644e-05	0.00156369
ANKS3	ankyrin repeat and sterile alpha motif domain containing 3	protein_coding	chr16:4696510-4734378	7868	3.4978	5.26073	0.634707	6.96168e-05	0.00156369
MFSD9	major facilitator superfamily domain containing 9	protein_coding	chr2:102714630-102736888	5577	8.67072	5.58901	-0.589761	6.95588e-05	0.00156369
EVL	Enah/Vasp-like	protein_coding	chr14:99971449-100144236	10482	2.93969	4.70722	0.717024	6.98802e-05	0.00156698
AMOT	angiomotin	protein_coding	chrX:112774503-112840815	8502	5.57418	3.0027	-0.849931	7.03895e-05	0.00157051
GSDME	gasdermin E	protein_coding	chr7:24698355-24757940	8598	5.7243	3.07906	-0.849555	7.03739e-05	0.00157051
NSUN4	NOP2/Sun RNA methyltransferase 4	protein_coding	chr1:46340177-46365152	8468	8.44188	5.10115	-0.691243	7.02867e-05	0.00157051
CRY2	cryptochrome circadian regulator 2	protein_coding	chr11:45847118-45883248	6200	8.23606	12.3235	0.623654	7.15655e-05	0.00159409
WNT3	Wnt family member 3	protein_coding	chr17:46762506-46833154	4266	3.93089	2.33093	-0.710088	7.19376e-05	0.00159972
CYB561A3	cytochrome b561 family member A3	protein_coding	chr11:61348745-61362299	10597	8.06655	11.3104	0.530703	7.2322e-05	0.0016056
CAT	catalase	protein_coding	chr11:34438934-34472060	3579	43.9057	20.7832	-1.06076	7.24567e-05	0.00160592
FKBP1A	FKBP prolyl isomerase 1A	protein_coding	chr20:1368978-1393172	2577	284.215	388.622	0.49589	7.26187e-05	0.00160685
PLAAT3	phospholipase A and acyltransferase 3	protein_coding	chr11:63573195-63616883	3116	12.5659	6.99162	-0.81424	7.2741e-05	0.0016069
ATF1	activating transcription factor 1	protein_coding	chr12:50763710-50821162	2830	18.8296	9.12815	-1.02487	7.2953e-05	0.00160701
PPP2R2D	protein phosphatase 2 regulatory subunit Bdelta	protein_coding	chr10:131901008-131959834	7392	6.61967	9.51881	0.567465	7.31061e-05	0.00160701
USF2	upstream transcription factor 2, c-fos interacting	protein_coding	chr19:35268962-35279821	4968	24.6215	33.7427	0.498444	7.30096e-05	0.00160701
C5orf24	chromosome 5 open reading frame 24	protein_coding	chr5:134845680-134859735	5759	43.3047	25.8543	-0.710466	7.37548e-05	0.00161862
CRABP2	cellular retinoic acid binding protein 2	protein_coding	chr1:156699606-156705816	1082	15.6312	8.18961	-0.879335	7.40143e-05	0.00161982
STAMBP	STAM binding protein	protein_coding	chr2:73828916-73873659	7694	13.4397	9.5572	-0.448921	7.40515e-05	0.00161982
RAD54L2	RAD54 like 2	protein_coding	chr3:51541144-51668667	11924	7.97646	11.158	0.526816	7.42134e-05	0.00162071
ADA	adenosine deaminase	protein_coding	chr20:44619522-44652233	2809	19.5478	9.13714	-1.04045	7.49681e-05	0.00162922
CD59	CD59 molecule (CD59 blood group)	protein_coding	chr11:33703010-33736491	10569	72.192	50.9454	-0.461264	7.48736e-05	0.00162922
SMIM15	small integral membrane protein 15	protein_coding	chr5:61157704-61162468	2888	62.7007	36.6974	-0.735644	7.48331e-05	0.00162922
TAF5L	TATA-box binding protein associated factor 5 like	protein_coding	chr1:229593111-229626047	6412	14.6136	9.28939	-0.611672	7.5488e-05	0.00163521
VTA1	vesicle trafficking 1	protein_coding	chr6:142147162-142224685	7258	18.041	25.7783	0.557896	7.54408e-05	0.00163521
STK39	serine/threonine kinase 39	protein_coding	chr2:167954020-168247595	3701	63.1642	31.3546	-0.987933	7.56411e-05	0.00163588
OSMR	oncostatin M receptor	protein_coding	chr5:38845858-38945596	7174	114.444	69.5546	-0.670099	7.59704e-05	0.00164035
DOCK10	dedicator of cytokinesis 10	protein_coding	chr2:224765090-225042445	11265	10.873	5.79023	-0.873913	7.61713e-05	0.00164204
CREB3L2	cAMP responsive element binding protein 3 like 2	protein_coding	chr7:137874979-138002086	8807	9.20525	5.66317	-0.662696	7.77031e-05	0.00167237
KPNA3	karyopherin subunit alpha 3	protein_coding	chr13:49699320-49792682	4222	45.3553	29.4353	-0.585599	7.84201e-05	0.00168509
SPRTN	SprT-like N-terminal domain	protein_coding	chr1:231337104-231355023	5906	6.32585	3.95346	-0.638994	7.86083e-05	0.00168643
ACP7	acid phosphatase 7, tartrate resistant (putative)	protein_coding	chr19:39083913-39111493	3107	1.33389	0.395386	-1.68716	7.87868e-05	0.00168755
AGTRAP	angiotensin II receptor associated protein	protein_coding	chr1:11736084-11754802	2435	21.4602	31.1563	0.584383	8.1333e-05	0.00170229
CEND1	cell cycle exit and neuronal differentiation 1	protein_coding	chr11:787115-790113	1628	4.54606	1.54201	-1.52754	8.15977e-05	0.00170229
DNAJC5	DnaJ heat shock protein family (Hsp40) member C5	protein_coding	chr20:63895126-63936031	5343	84.8901	113.34	0.461086	8.0924e-05	0.00170229
EHMT1	euchromatic histone lysine methyltransferase 1	protein_coding	chr9:137618992-137870016	22188	6.45674	9.85901	0.657168	8.10473e-05	0.00170229
IMPAD1	inositol monophosphatase domain containing 1	protein_coding	chr8:56957931-56993867	7619	17.9963	12.4054	-0.492966	8.02703e-05	0.00170229
IP6K2	inositol hexakisphosphate kinase 2	protein_coding	chr3:48688003-48740353	5624	15.765	23.0684	0.590262	8.1511e-05	0.00170229
JMJD8	jumonji domain containing 8	protein_coding	chr16:681670-684528	2628	27.5813	39.1863	0.552247	8.24908e-05	0.00170229
KLC2	kinesin light chain 2	protein_coding	chr11:66257294-66267860	5479	17.0598	29.188	0.830582	8.08483e-05	0.00170229
LMBRD2	LMBR1 domain containing 2	protein_coding	chr5:36098407-36151887	8352	13.6444	9.46623	-0.483883	8.18486e-05	0.00170229
MESD	mesoderm development LRP chaperone	protein_coding	chr15:80946289-80989828	7455	15.4814	11.0903	-0.439159	8.24058e-05	0.00170229
PPP2R2A	protein phosphatase 2 regulatory subunit Balpha	protein_coding	chr8:26291508-26372680	8777	15.137	9.9391	-0.565197	8.2512e-05	0.00170229
PURB	purine rich element binding protein B	protein_coding	chr7:44876293-44885481	9189	25.1369	16.0546	-0.601109	8.19277e-05	0.00170229
PXDC1	PX domain containing 1	protein_coding	chr6:3722614-3752026	2474	22.3724	15.192	-0.516357	8.25268e-05	0.00170229
RAB27B	RAB27B, member RAS oncogene family	protein_coding	chr18:54717860-54895516	7154	4.16027	1.79108	-1.16664	7.98777e-05	0.00170229
RSRP1	arginine and serine rich protein 1	protein_coding	chr1:25242249-25338213	6730	16.5469	21.8438	0.44297	8.18519e-05	0.00170229
THEG	theg spermatid protein	protein_coding	chr19:361747-376670	2730	5.47211	2.6091	-1.01906	8.12432e-05	0.00170229
TMEM109	transmembrane protein 109	protein_coding	chr11:60914158-60923443	2137	123.426	174.483	0.544724	8.24947e-05	0.00170229
TNFRSF21	TNF receptor superfamily member 21	protein_coding	chr6:47231532-47309905	3595	33.3162	23.0431	-0.490964	8.23848e-05	0.00170229
TRAM1	translocation associated membrane protein 1	protein_coding	chr8:70573218-70608416	4131	113.752	71.0644	-0.641915	8.1773e-05	0.00170229
TXNRD3	thioredoxin reductase 3	protein_coding	chr3:126571779-126655124	3771	2.6565	4.30045	0.737424	8.10536e-05	0.00170229
WBP1L	WW domain binding protein 1 like	protein_coding	chr10:102743948-102834516	7833	5.80549	8.92065	0.657144	8.03934e-05	0.00170229
WDR31	WD repeat domain 31	protein_coding	chr9:113313222-113340298	4933	3.20662	5.98302	0.930684	8.16855e-05	0.00170229
WDR35	WD repeat domain 35	protein_coding	chr2:19910260-19990131	7836	5.5864	8.32264	0.617445	8.17849e-05	0.00170229
ZNF580	zinc finger protein 580	protein_coding	chr19:55635016-55643470	2604	17.1236	25.0082	0.593338	8.13517e-05	0.00170229
CLDN23	claudin 23	protein_coding	chr8:8701938-8704106	2169	3.57898	1.63883	-1.08533	8.33695e-05	0.00171439
SEC14L2	SEC14 like lipid binding 2	protein_coding	chr22:30396941-30425303	5887	7.0428	4.31522	-0.665734	8.33276e-05	0.00171439
UGT8	UDP glycosyltransferase 8	protein_coding	chr4:114598770-114678225	4385	16.9982	11.086	-0.57172	8.36215e-05	0.00171693
LMTK2	lemur tyrosine kinase 2	protein_coding	chr7:98106862-98209638	9167	10.3658	14.2856	0.505234	8.40182e-05	0.00172244
ASH2L	ASH2 like, histone lysine methyltransferase complex subunit	protein_coding	chr8:38105242-38144076	5910	10.137	6.87548	-0.518263	8.42569e-05	0.00172469
SFXN3	sideroflexin 3	protein_coding	chr10:101031234-101041244	4631	23.5522	12.9428	-0.833224	8.45607e-05	0.00172827
RESF1	retroelement silencing factor 1	protein_coding	chr12:31959370-31993107	6646	59.6854	84.6422	0.546499	8.5039e-05	0.00173275
RPS6KB2	ribosomal protein S6 kinase B2	protein_coding	chr11:67428460-67435401	5815	15.9395	25.1909	0.711188	8.50154e-05	0.00173275
CYP24A1	cytochrome P450 family 24 subfamily A member 1	protein_coding	chr20:54153446-54173986	3988	50.0579	17.0479	-1.47041	8.59347e-05	0.00174569
MIER2	MIER family member 2	protein_coding	chr19:301444-344815	7939	6.97501	10.0139	0.564347	8.58989e-05	0.00174569
BICRA	BRD4 interacting chromatin remodeling complex associated protein	protein_coding	chr19:47608196-47703277	7507	7.78867	11.0235	0.542106	8.64998e-05	0.00174692
ESAM	endothelial cell adhesion molecule	protein_coding	chr11:124752583-124762290	2920	56.4668	29.5043	-0.909783	8.68574e-05	0.00174692
FARP1	FERM, ARH/RhoGEF and pleckstrin domain protein 1	protein_coding	chr13:98142562-98455176	36228	5.92586	8.50544	0.561692	8.64043e-05	0.00174692
H1FX	H1 histone family member X	protein_coding	chr3:129314771-129316286	1516	88.546	159.562	0.884712	8.70003e-05	0.00174692
RCAN3	RCAN family member 3	protein_coding	chr1:24502351-24541040	7138	11.831	7.73052	-0.571461	8.6919e-05	0.00174692
SEMA4F	ssemaphorin 4F	protein_coding	chr2:74654228-74683853	6227	9.15682	4.74652	-0.919528	8.68281e-05	0.00174692
WDTC1	WD and tetratricopeptide repeats 1	protein_coding	chr1:27234632-27308636	5911	22.5151	30.8509	0.494533	8.70394e-05	0.00174692
XXYLT1	xyloside xylosyltransferase 1	protein_coding	chr3:195068284-195271159	5396	3.7467	8.40183	1.19484	8.6377e-05	0.00174692
FUT1	fucosyltransferase 1 (H blood group)	protein_coding	chr19:48748011-48755390	4343	1.73398	0.615603	-1.46191	8.75198e-05	0.00175022
MAPRE3	microtubule associated protein RP/EB family member 3	protein_coding	chr2:26970612-27027196	3630	1.20832	2.64463	1.18071	8.73467e-05	0.00175022
MFSD13A	major facilitator superfamily domain containing 13A	protein_coding	chr10:102461395-102477045	3526	4.01524	6.54407	0.751282	8.75961e-05	0.00175022
PNRC2	proline rich nuclear receptor coactivator 2	protein_coding	chr1:23956839-23963462	2763	106.162	73.7097	-0.482831	8.80116e-05	0.0017559
DDX1	DEAD-box helicase 1	protein_coding	chr2:15591178-15631111	3833	56.5235	33.0277	-0.740079	8.81991e-05	0.00175703
UGCG	UDP-glucose ceramide glucosyltransferase	protein_coding	chr9:111896814-111935369	4567	121.883	75.3582	-0.658178	8.85851e-05	0.00176209
C1orf43	chromosome 1 open reading frame 43	protein_coding	chr1:154206696-154220637	2670	38.8412	84.7306	1.19724	8.9197e-05	0.00177163
WTAP	WT1 associated protein	protein_coding	chr6:159725585-159756319	6413	19.3202	28.1009	0.588046	8.93493e-05	0.00177203
LRP4	LDL receptor related protein 4	protein_coding	chr11:46856717-46918642	8748	9.997	5.69121	-0.778714	8.97761e-05	0.00177261
MDM2	MDM2 proto-oncogene	protein_coding	chr12:68808177-68850686	13448	24.0714	15.7262	-0.568636	8.96944e-05	0.00177261
TAP1	transporter 1, ATP binding cassette subfamily B member	protein_coding	chr6:32845209-32853978	4805	26.0389	9.28885	-1.48821	8.97542e-05	0.00177261
PDS5A	PDS5 cohesin associated factor A	protein_coding	chr4:39822863-39977956	12204	32.3178	15.9044	-0.999607	9.03074e-05	0.00177811
RHBDD2	rhomboid domain containing 2	protein_coding	chr7:75842602-75888926	2390	35.4768	48.5677	0.495991	9.03202e-05	0.00177811
FAM89A	family with sequence similarity 89 member A	protein_coding	chr1:231018958-231040254	2402	4.19203	2.23531	-0.86575	9.0828e-05	0.00178548
PHIP	pleckstrin homology domain interacting protein	protein_coding	chr6:78934419-79078254	14718	28.2341	15.5129	-0.810874	9.09917e-05	0.00178608
DLK2	delta like non-canonical Notch ligand 2	protein_coding	chr6:43450352-43456632	2236	12.83	7.02805	-0.820917	9.11953e-05	0.00178746
ZMYND8	zinc finger MYND-type containing 8	protein_coding	chr20:47209214-47356889	7625	10.1752	14.3512	0.537115	9.13869e-05	0.00178859
CCNYL1	cyclin Y like 1	protein_coding	chr2:207711540-207761839	4707	17.1117	11.4901	-0.534773	9.20595e-05	0.00179892
MFSD3	major facilitator superfamily domain containing 3	protein_coding	chr8:144509070-144511213	1827	3.36062	6.56452	1.00307	9.21832e-05	0.00179892
ZBTB2	zinc finger and BTB domain containing 2	protein_coding	chr6:151364115-151391559	3103	17.6667	11.7554	-0.54339	9.23727e-05	0.00179999
NRG1	neuregulin 1	protein_coding	chr8:31639222-32855666	21398	9.25532	5.57676	-0.692462	9.27132e-05	0.00180138
RHBDL2	rhomboid like 2	protein_coding	chr1:38885807-38941830	2826	0.1565	0	-4.26248	9.25841e-05	0.00180138
DBNDD1	dysbindin domain containing 1	protein_coding	chr16:90004865-90020128	4791	49.8813	69.2051	0.513142	9.31057e-05	0.00180377
DCAF11	DDB1 and CUL4 associated factor 11	protein_coding	chr14:24114195-24125242	6350	9.66486	14.1684	0.595411	9.30796e-05	0.00180377
CMTM1	CKLF like MARVEL transmembrane domain containing 1	protein_coding	chr16:66566393-66579137	1465	8.89681	17.0087	0.971661	9.35644e-05	0.00181004
IGFBP6	insulin like growth factor binding protein 6	protein_coding	chr12:53097436-53102345	1346	96.1494	49.8308	-0.902081	9.37214e-05	0.00181046
CEP89	centrosomal protein 89	protein_coding	chr19:32875925-32971991	9233	15.3151	19.8821	0.418962	9.40727e-05	0.00181393
MINDY2	MINDY lysine 48 deubiquitinase 2	protein_coding	chr15:58771192-58861900	9454	23.4436	10.12	-1.14109	9.41722e-05	0.00181393
IP6K1	inositol hexakisphosphate kinase 1	protein_coding	chr3:49724294-49786542	5200	21.0117	28.5515	0.483989	9.44301e-05	0.00181629
APBB1	amyloid beta precursor protein binding family B member 1	protein_coding	chr11:6395124-6419414	5244	20.3854	13.7931	-0.522996	9.51462e-05	0.00182482
FKBP1C	FKBP prolyl isomerase 1C	protein_coding	chr6:63211446-63213024	1579	16.2873	23.3073	0.560723	9.51032e-05	0.00182482
C1QL4	complement C1q like 4	protein_coding	chr12:49332409-49337188	2073	13.9179	8.72378	-0.631703	9.57177e-05	0.00183015
CCDC136	coiled-coil domain containing 136	protein_coding	chr7:128790757-128822132	6238	1.32977	0.600471	-1.10412	9.59603e-05	0.00183015
VPS33A	VPS33A core subunit of CORVET and HOPS complexes	protein_coding	chr12:122229564-122266521	7493	2.20696	3.34347	0.64093	9.5971e-05	0.00183015
WASL	WASP like actin nucleation promoting factor	protein_coding	chr7:123681943-123749003	4363	42.361	55.2235	0.425166	9.59008e-05	0.00183015
RAB3D	RAB3D, member RAS oncogene family	protein_coding	chr19:11322068-11346270	4384	10.8402	6.45022	-0.710098	9.67931e-05	0.0018432
ASRGL1	asparaginase like 1	protein_coding	chr11:62337448-62393412	4586	12.879	19.378	0.634995	9.70984e-05	0.00184639
BCL2	BCL2 apoptosis regulator	protein_coding	chr18:63123346-63320128	11765	4.44265	2.49802	-0.788522	9.75137e-05	0.00184824
ITPRIPL2	ITPRIP like 2	protein_coding	chr16:19113932-19121629	7440	17.6632	10.7166	-0.68406	9.75979e-05	0.00184824
MINPP1	multiple inositol-polyphosphate phosphatase 1	protein_coding	chr10:87504875-87553461	3017	20.417	7.66274	-1.42064	9.761e-05	0.00184824
NIPA1	NIPA magnesium transporter 1	protein_coding	chr15:22773063-22829789	8686	15.1497	10.8154	-0.444084	9.80761e-05	0.00185444
C2orf69	chromosome 2 open reading frame 69	protein_coding	chr2:199911293-199955935	4259	24.6802	16.3855	-0.545633	9.83908e-05	0.00185777
CC2D1A	coiled-coil and C2 domain containing 1A	protein_coding	chr19:13906201-13930879	5039	8.5086	11.5204	0.480036	9.88089e-05	0.00186304
HIST1H2BJ	histone cluster 1 H2B family member j	protein_coding	chr6:27125897-27132750	950	11.1122	31.3296	1.50726	9.91661e-05	0.00186452
NISCH	nischarin	protein_coding	chr3:52455118-52493068	9062	19.0784	25.1121	0.438525	9.90768e-05	0.00186452
CIRBP	cold inducible RNA binding protein	protein_coding	chr19:1259384-1274880	6368	14.9869	22.4571	0.627524	9.9351e-05	0.00186537
HIST1H4E	histone cluster 1 H4 family member e	protein_coding	chr6:26204552-26206038	1487	0.685967	3.42722	2.37721	9.98838e-05	0.00187275
ARL13B	ADP ribosylation factor like GTPase 13B	protein_coding	chr3:93980139-94055668	4154	18.7361	10.6143	-0.784251	0.000100288	0.00187771
JAG2	jagged canonical Notch ligand 2	protein_coding	chr14:105140982-105168824	6396	19.1183	11.0188	-0.762691	0.000100689	0.00188136
KCNJ2	potassium voltage-gated channel subfamily J member 2	protein_coding	chr17:70168673-70180048	5577	1.54452	3.58479	1.24382	0.000100765	0.00188136
GRAMD4	GRAM domain containing 4	protein_coding	chr22:46576012-46679790	4901	9.28636	15.2452	0.764692	0.000100914	0.00188153
NAMPT	nicotinamide phosphoribosyltransferase	protein_coding	chr7:106248298-106286326	8827	19.673	9.36948	-1.04381	0.000101173	0.00188372
SLC3A2	solute carrier family 3 member 2	protein_coding	chr11:62856102-62888875	5178	131.953	226.437	0.834392	0.00010133	0.00188404
EZH1	enhancer of zeste 1 polycomb repressive complex 2 subunit	protein_coding	chr17:42700275-42745049	6988	7.5553	11.497	0.652744	0.000101787	0.0018899
EPN1	epsin 1	protein_coding	chr19:55675226-55709858	17616	25.6108	37.4858	0.597863	0.00010214	0.00189383
IFT27	intraflagellar transport 27	protein_coding	chr22:36758202-36776256	8009	1.78831	3.47466	1.00747	0.000102601	0.00189975
RBMS3	RNA binding motif single stranded interacting protein 3	protein_coding	chr3:28574791-30010391	18339	0.615039	1.30676	1.15471	0.000102817	0.00190112
ABHD8	abhydrolase domain containing 8	protein_coding	chr19:17292131-17310236	2162	13.4147	22.9688	0.831559	0.000103404	0.00190928
E2F7	E2F transcription factor 7	protein_coding	chr12:77021248-77065569	6291	26.6773	45.2042	0.803822	0.000103686	0.00190928
FBXL19	F-box and leucine rich repeat protein 19	protein_coding	chr16:30923055-30948783	4340	18.1692	12.346	-0.516956	0.000103626	0.00190928
CPNE3	copine 3	protein_coding	chr8:86514435-86561498	6737	32.4314	43.8187	0.477954	0.000104403	0.00191983
USP40	ubiquitin specific peptidase 40	protein_coding	chr2:233475520-233566782	9352	6.25859	9.68394	0.67071	0.000104873	0.00192583
HPRT1	hypoxanthine phosphoribosyltransferase 1	protein_coding	chrX:134460165-134520513	1612	103.898	38.4756	-1.44303	0.000105556	0.0019318
LAMB1	laminin subunit beta 1	protein_coding	chr7:107923799-108003187	8072	15.4718	6.91804	-1.15078	0.000105562	0.0019318
ZNF282	zinc finger protein 282	protein_coding	chr7:149195546-149226238	3761	25.8406	33.772	0.429367	0.000105631	0.0019318
RBBP9	RB binding protein 9, serine hydrolase	protein_coding	chr20:18486540-18497225	3843	25.229	33.1058	0.434644	0.000106059	0.00193699
CPNE2	copine 2	protein_coding	chr16:57092583-57148369	7737	29.7636	15.9469	-0.87554	0.0001066	0.00194422
RND2	Rho family GTPase 2	protein_coding	chr17:43025231-43032041	4368	3.03539	1.32295	-1.15129	0.000106782	0.00194489
P3H4	prolyl 3-hydroxylase family member 4 (non-enzymatic)	protein_coding	chr17:41801947-41812604	3683	22.9229	16.2643	-0.452919	0.000107008	0.00194635
MANEA	mannosidase endo-alpha	protein_coding	chr6:95577535-95609452	5190	14.0668	9.31722	-0.548442	0.000107164	0.00194654
C5orf22	chromosome 5 open reading frame 22	protein_coding	chr5:31532287-31555053	4146	54.9775	39.5635	-0.432269	0.000107852	0.00195374
SGSH	N-sulfoglucosamine sulfohydrolase	protein_coding	chr17:80206716-80220923	6661	10.181	6.9946	-0.500171	0.00010784	0.00195374
PTOV1	PTOV1 extended AT-hook containing adaptor protein	protein_coding	chr19:49850735-49860744	5962	29.6449	39.7278	0.465387	0.000108543	0.0019636
SBNO1	strawberry notch homolog 1	protein_coding	chr12:123289109-123364847	11128	16.8949	11.4451	-0.522072	0.000108733	0.00196439
MTMR4	myotubularin related protein 4	protein_coding	chr17:58489529-58517905	7475	25.3434	16.563	-0.572673	0.00010904	0.00196728
AMN1	antagonist of mitotic exit network 1 homolog	protein_coding	chr12:31671142-31729121	3137	12.5011	17.3277	0.51209	0.000110103	0.00197991
FGF18	fibroblast growth factor 18	protein_coding	chr5:171419647-171457626	1998	1.39214	0.342639	-1.97435	0.000110184	0.00197991
MN1	MN1 proto-oncogene, transcriptional regulator	protein_coding	chr22:27748277-27801756	7951	7.07676	13.3606	0.975472	0.000110056	0.00197991
AKAP5	A-kinase anchoring protein 5	protein_coding	chr14:64465499-64474503	7512	3.55794	1.32767	-1.42275	0.000110902	0.00198496
MKKS	McKusick-Kaufman syndrome	protein_coding	chr20:10401009-10434222	7040	4.46053	6.76402	0.640829	0.00011091	0.00198496
PNPLA6	patatin like phospholipase domain containing 6	protein_coding	chr19:7534004-7561764	7172	20.7289	28.652	0.511573	0.00011077	0.00198496
C16orf72	chromosome 16 open reading frame 72	protein_coding	chr16:9091644-9121635	15874	9.93308	7.25514	-0.410224	0.000112779	0.00198973
CHIC1	cysteine rich hydrophobic domain 1	protein_coding	chrX:73563200-73687102	6939	8.28303	4.18451	-0.926785	0.000113119	0.00198973
CPSF3	cleavage and polyadenylation specific factor 3	protein_coding	chr2:9423651-9473101	3686	27.3746	19.4955	-0.448203	0.000113111	0.00198973
DCDC2	doublecortin domain containing 2	protein_coding	chr6:24171755-24358059	5004	14.7694	19.554	0.44596	0.000113851	0.00198973
DHRS1	dehydrogenase/reductase 1	protein_coding	chr14:24290598-24299780	4949	6.00414	8.71772	0.576803	0.000112569	0.00198973
E2F8	E2F transcription factor 8	protein_coding	chr11:19224063-19241620	4134	13.5764	8.83493	-0.580219	0.000113648	0.00198973
GOLIM4	golgi integral membrane protein 4	protein_coding	chr3:168008677-168095975	4647	33.8319	23.7702	-0.46589	0.000113974	0.00198973
GPAM	glycerol-3-phosphate acyltransferase, mitochondrial	protein_coding	chr10:112149865-112215377	9809	5.20525	7.93267	0.647679	0.000114	0.00198973
ITPRIP	inositol 1,4,5-trisphosphate receptor interacting protein	protein_coding	chr10:104309698-104338465	7296	5.72364	3.76325	-0.562989	0.000113593	0.00198973
MAP2K4	mitogen-activated protein kinase kinase 4	protein_coding	chr17:12020829-12143830	5709	13.917	7.45379	-0.868949	0.000113102	0.00198973
NFIC	nuclear factor I C	protein_coding	chr19:3314403-3469217	9801	18.1713	27.6734	0.653289	0.000111344	0.00198973
PRKCQ	protein kinase C theta	protein_coding	chr10:6427143-6580301	3295	1.84201	0.573669	-1.62288	0.000111482	0.00198973
RASSF2	Ras association domain family member 2	protein_coding	chr20:4780023-4823608	5722	3.7568	1.5182	-1.24518	0.000113747	0.00198973
REXO1	RNA exonuclease 1 homolog	protein_coding	chr19:1815248-1848483	5579	23.5143	35.6993	0.651224	0.000111938	0.00198973
TCF3	transcription factor 3	protein_coding	chr19:1609290-1652615	6090	94.0072	129.203	0.503691	0.000112781	0.00198973
TMEM167B	transmembrane protein 167B	protein_coding	chr1:109089803-109096934	4574	16.0493	21.2715	0.448186	0.00011278	0.00198973
TNRC6C	trinucleotide repeat containing adaptor 6C	protein_coding	chr17:77959240-78108835	11111	2.71282	5.44121	1.03297	0.00011265	0.00198973
TPK1	thiamin pyrophosphokinase 1	protein_coding	chr7:144451941-144836395	8442	1.05909	0.416926	-1.31699	0.000113722	0.00198973
UBQLN4	ubiquilin 4	protein_coding	chr1:156035299-156053798	3884	46.5643	60.7062	0.424731	0.000112778	0.00198973
PRRC2C	proline rich coiled-coil 2C	protein_coding	chr1:171485551-171593511	14173	45.3008	27.961	-0.655737	0.000114414	0.00199435
KLF11	Kruppel like factor 11	protein_coding	chr2:10042849-10054836	4594	6.44625	3.61174	-0.784628	0.000114696	0.00199667
DCPS	decapping enzyme, scavenger	protein_coding	chr11:126304060-126350005	7879	4.60971	6.54239	0.546896	0.000115119	0.00200143
ACHE	acetylcholinesterase (Cartwright blood group)	protein_coding	chr7:100889994-100896974	4074	2.16172	0.813541	-1.3425	0.000116481	0.00200968
ATG4B	autophagy related 4B cysteine peptidase	protein_coding	chr2:241637213-241673857	6638	17.7672	23.8469	0.469275	0.000116502	0.00200968
C12orf75	chromosome 12 open reading frame 75	protein_coding	chr12:105235290-105396097	2693	108.39	44.8908	-1.26274	0.000116795	0.00200968
CD109	CD109 molecule	protein_coding	chr6:73695785-73828316	9782	84.6186	40.295	-1.00544	0.000116237	0.00200968
DNAJC6	DnaJ heat shock protein family (Hsp40) member C6	protein_coding	chr1:65248219-65415871	6958	11.4301	6.8953	-0.687221	0.000116156	0.00200968
EHBP1	EH domain binding protein 1	protein_coding	chr2:62673851-63046487	8219	32.3505	18.5184	-0.761305	0.000116782	0.00200968
GPRIN1	G protein regulated inducer of neurite outgrowth 1	protein_coding	chr5:176595802-176610156	4234	30.4057	54.1327	0.890391	0.000116487	0.00200968
PER3	period circadian regulator 3	protein_coding	chr1:7784320-7845177	8099	4.56742	2.86812	-0.630983	0.000116201	0.00200968
FAM71F2	family with sequence similarity 71 member F2	protein_coding	chr7:128672288-128687872	5875	0.448696	0.948058	1.11396	0.000117214	0.0020143
CAMK4	calcium/calmodulin dependent protein kinase IV	protein_coding	chr5:111223653-111494886	13614	4.18918	2.60331	-0.637878	0.000117549	0.00201747
SLC17A1	solute carrier family 17 member 1	protein_coding	chr6:25782897-25832059	2044	2.43935	6.46111	1.49702	0.000117912	0.0020211
ATG14	autophagy related 14	protein_coding	chr14:55366392-55411858	5052	9.69682	13.5418	0.527008	0.000118345	0.00202335
ZC3H13	zinc finger CCCH-type containing 13	protein_coding	chr13:45954465-46052759	10265	13.5863	18.0119	0.451	0.000118222	0.00202335
CAMKMT	calmodulin-lysine N-methyltransferase	protein_coding	chr2:44361947-44772592	3994	3.08271	4.84774	0.696877	0.00011975	0.0020328
CAMSAP3	calmodulin regulated spectrin associated protein family member 3	protein_coding	chr19:7595902-7618304	4845	5.52215	8.42697	0.657863	0.000120495	0.0020328
CARNMT1	carnosine N-methyltransferase 1	protein_coding	chr9:74980790-75028423	4840	11.346	3.90232	-1.56047	0.000121034	0.0020328
CBX6	chromobox 6	protein_coding	chr22:38861450-38872314	8030	28.4811	51.438	0.904042	0.000121428	0.0020328
CCDC138	coiled-coil domain containing 138	protein_coding	chr2:108786757-108885477	5796	7.41856	4.79344	-0.589734	0.000121613	0.0020328
DGKH	diacylglycerol kinase eta	protein_coding	chr13:42040036-42256578	19637	5.04936	2.82488	-0.800236	0.000121561	0.0020328
HIST2H2BE	histone cluster 2 H2B family member e	protein_coding	chr1:149884459-149886652	2194	6.69529	30.6362	2.17409	0.000119092	0.0020328
MSRB1	methionine sulfoxide reductase B1	protein_coding	chr16:1938210-1943326	2157	15.7597	6.9533	-1.15748	0.00012153	0.0020328
NAV2	neuron navigator 2	protein_coding	chr11:19350724-20121601	15174	7.78601	4.66695	-0.696082	0.0001201	0.0020328
PDK2	pyruvate dehydrogenase kinase 2	protein_coding	chr17:50094737-50112152	5481	6.32695	10.0432	0.707895	0.000120807	0.0020328
PRSS23	serine protease 23	protein_coding	chr11:86791059-86952910	11444	38.3586	48.9668	0.394856	0.000121309	0.0020328
RAP1GAP	RAP1 GTPase activating protein	protein_coding	chr1:21596215-21669363	5755	4.87724	2.63084	-0.837978	0.000119983	0.0020328
RTN2	reticulon 2	protein_coding	chr19:45485294-45497055	3227	18.009	23.7232	0.440456	0.000121631	0.0020328
SOX4	SRY-box 4	protein_coding	chr6:21592768-21598619	5852	37.4639	92.6184	1.3476	0.000119987	0.0020328
SPATA20	spermatogenesis associated 20	protein_coding	chr17:50543058-50555852	5337	19.923	14.0618	-0.461293	0.00012135	0.0020328
SRBD1	S1 RNA binding domain 1	protein_coding	chr2:45388680-45612165	5045	12.4049	8.85129	-0.444434	0.000120785	0.0020328
ZNF680	zinc finger protein 680	protein_coding	chr7:64519878-64563075	5561	10.3023	6.70597	-0.573816	0.000120481	0.0020328
ZNF687	zinc finger protein 687	protein_coding	chr1:151281618-151292176	6324	8.73506	12.8366	0.600565	0.000120274	0.0020328
PHF20	PHD finger protein 20	protein_coding	chr20:35771974-35950370	8372	27.2831	19.7783	-0.422035	0.000122033	0.00203491
PRNP	prion protein	protein_coding	chr20:4686236-4701590	2851	243.285	163.866	-0.53177	0.000122061	0.00203491
ATP6V0A1	ATPase H+ transporting V0 subunit a1	protein_coding	chr17:42458844-42522611	10955	11.6923	16.5907	0.548717	0.000122916	0.00204408
LZIC	leucine zipper and CTNNBIP1 domain containing	protein_coding	chr1:9922113-9943407	5459	29.6724	21.8143	-0.401482	0.000122767	0.00204408
IREB2	iron responsive element binding protein 2	protein_coding	chr15:78437431-78501453	10803	13.9837	8.36785	-0.692149	0.000123243	0.00204625
UQCC2	ubiquinol-cytochrome c reductase complex assembly factor 2	protein_coding	chr6:33694293-33711727	4689	8.78503	12.2922	0.52969	0.000123353	0.00204625
ARFIP1	ADP ribosylation factor interacting protein 1	protein_coding	chr4:152779937-152918463	4269	12.5219	6.83158	-0.845994	0.00012376	0.00204835
CHMP6	charged multivesicular body protein 6	protein_coding	chr17:80991598-81009517	2118	12.1776	18.0805	0.61485	0.000124936	0.00204835
COMT	catechol-O-methyltransferase	protein_coding	chr22:19941607-19969975	5195	18.9412	25.4806	0.472263	0.000124597	0.00204835
CTSC	cathepsin C	protein_coding	chr11:88293592-88337761	11395	21.5295	14.8594	-0.490409	0.000124415	0.00204835
CYBRD1	cytochrome b reductase 1	protein_coding	chr2:171522247-171558129	5172	7.36818	12.4408	0.788359	0.000124461	0.00204835
FMR1	fragile X mental retardation 1	protein_coding	chrX:147911951-147951125	8919	19.4443	11.0779	-0.782236	0.000124206	0.00204835
RPL22	ribosomal protein L22	protein_coding	chr1:6185020-6209389	4665	30.3125	39.2472	0.415007	0.00012501	0.00204835
SLFN12	schlafen family member 12	protein_coding	chr17:35411060-35433283	3560	11.5256	7.74628	-0.530315	0.000124305	0.00204835
SPATA33	spermatogenesis associated 33	protein_coding	chr16:89657802-89671272	5746	9.90414	12.8395	0.416885	0.000124836	0.00204835
ZNF860	zinc finger protein 860	protein_coding	chr3:31981771-31991628	3263	6.83421	3.66797	-0.864667	0.00012402	0.00204835
PTGS1	prostaglandin-endoperoxide synthase 1	protein_coding	chr9:122370530-122395703	5784	1.46068	0.377898	-1.96302	0.000125432	0.00205276
BICD2	BICD cargo adaptor 2	protein_coding	chr9:92711363-92764833	6448	19.4955	34.7392	0.892408	0.000126408	0.00206333
DIAPH2	diaphanous related formin 2	protein_coding	chrX:96684663-97604997	9550	8.72081	5.52807	-0.614253	0.000126975	0.00206333
IER5	immediate early response 5	protein_coding	chr1:181088712-181092899	4188	12.7872	8.48251	-0.551414	0.00012649	0.00206333
OCLN	occludin	protein_coding	chr5:69492292-69558104	6761	12.1502	6.88628	-0.788218	0.000127002	0.00206333
PFKFB3	6-phosphofructo-2-kinase/fructose-2,6-biphosphatase 3	protein_coding	chr10:6144934-6254644	6114	91.8499	63.1482	-0.497752	0.00012679	0.00206333
TBC1D2B	TBC1 domain family member 2B	protein_coding	chr15:77984036-78077724	9763	20.4362	34.2087	0.775502	0.000126716	0.00206333
ENTPD6	ectonucleoside triphosphate diphosphohydrolase 6	protein_coding	chr20:25195693-25226729	5327	44.7775	60.412	0.47653	0.000127489	0.00206622
PDGFA	platelet derived growth factor subunit A	protein_coding	chr7:497258-520296	4151	16.3029	5.50394	-1.48343	0.000127445	0.00206622
CDKN1B	cyclin dependent kinase inhibitor 1B	protein_coding	chr12:12715058-12722369	2565	29.5085	45.622	0.666838	0.000128066	0.00207306
ERICH1	glutamate rich 1	protein_coding	chr8:614746-738106	9711	2.60684	3.64413	0.52476	0.000128439	0.00207437
ZNF114	zinc finger protein 114	protein_coding	chr19:48270081-48287608	3014	6.04473	2.96939	-0.997517	0.000128457	0.00207437
ISG15	ISG15 ubiquitin like modifier	protein_coding	chr1:1001138-1014540	867	74.8803	47.1666	-0.63133	0.000128757	0.00207646
RAPGEF1	Rap guanine nucleotide exchange factor 1	protein_coding	chr9:131576770-131740074	7002	31.4392	50.0484	0.723688	0.000128897	0.00207646
ARID4A	AT-rich interaction domain 4A	protein_coding	chr14:58298385-58373887	7568	8.3511	11.5167	0.503922	0.000130071	0.00209068
CHN1	chimerin 1	protein_coding	chr2:174799313-175005381	8898	8.20903	11.9468	0.586189	0.000130414	0.00209068
DGCR2	DiGeorge syndrome critical region gene 2	protein_coding	chr22:19036282-19122454	5605	27.5205	43.7079	0.703842	0.000130568	0.00209068
LONP1	lon peptidase 1, mitochondrial	protein_coding	chr19:5691834-5720572	5085	18.4378	25.2779	0.498555	0.000130716	0.00209068
PHTF1	putative homeodomain transcription factor 1	protein_coding	chr1:113696831-113759489	7170	11.9547	8.62603	-0.427931	0.000130498	0.00209068
VPS4B	vacuolar protein sorting 4 homolog B	protein_coding	chr18:63389190-63422483	4315	46.274	63.9932	0.508099	0.000130357	0.00209068
ACSS2	acyl-CoA synthetase short chain family member 2	protein_coding	chr20:34872146-34927962	5248	18.5603	12.6027	-0.517898	0.000131046	0.00209345
TNFRSF10A	TNF receptor superfamily member 10a	protein_coding	chr8:23190452-23225126	2951	26.3493	16.6781	-0.622955	0.0001315	0.00209638
ZCCHC3	zinc finger CCHC-type containing 3	protein_coding	chr20:296968-300321	3354	21.3408	31.749	0.612174	0.000131542	0.00209638
ACSL4	acyl-CoA synthetase long chain family member 4	protein_coding	chrX:109624244-109733403	6415	55.3851	32.8667	-0.721858	0.000132307	0.00210606
C12orf4	chromosome 12 open reading frame 4	protein_coding	chr12:4487735-4538508	4932	13.2772	9.05761	-0.511408	0.000132568	0.00210651
PANX1	pannexin 1	protein_coding	chr11:94128841-94181968	2852	31.5688	19.7953	-0.628189	0.00013265	0.00210651
ARPC4	actin related protein 2/3 complex subunit 4	protein_coding	chr3:9792495-9807726	3608	50.8522	32.8538	-0.592603	0.000133158	0.0021111
CD83	CD83 molecule	protein_coding	chr6:14117256-14136918	2384	11.3812	4.32229	-1.37497	0.000133412	0.0021111
GNPDA1	glucosamine-6-phosphate deaminase 1	protein_coding	chr5:141991749-142013041	3959	34.7554	21.6438	-0.648983	0.000133262	0.0021111
CXADR	CXADR Ig-like cell adhesion molecule	protein_coding	chr21:17513043-17593579	6021	19.0202	33.4866	0.851865	0.000134173	0.00212063
DMD	dystrophin	protein_coding	chrX:31097677-33339441	18910	4.12107	2.70119	-0.566346	0.000134608	0.00212499
CAPRIN1	cell cycle associated protein 1	protein_coding	chr11:34051731-34102610	9095	136.503	82.1935	-0.697847	0.000134932	0.00212511
FHL3	four and a half LIM domains 3	protein_coding	chr1:37996770-38005606	2004	15.6243	9.82543	-0.626499	0.000134778	0.00212511
CALD1	caldesmon 1	protein_coding	chr7:134744252-134970729	9844	41.7388	16.8876	-1.27408	0.000135264	0.00212782
CPT1A	carnitine palmitoyltransferase 1A	protein_coding	chr11:68754620-68844410	6571	44.2166	26.9615	-0.680598	0.000136275	0.00214121
SMPD1	sphingomyelin phosphodiesterase 1	protein_coding	chr11:6390440-6394998	2741	9.18844	4.95467	-0.856366	0.000136557	0.00214314
IDE	insulin degrading enzyme	protein_coding	chr10:92451684-92574076	7607	20.4554	12.0418	-0.732445	0.000137019	0.00214787
ACBD3	acyl-CoA binding domain containing 3	protein_coding	chr1:226144679-226186741	3589	40.1178	23.6904	-0.727643	0.000137343	0.00214936
FAM57A	family with sequence similarity 57 member A	protein_coding	chr17:732412-742968	2736	49.3868	33.4209	-0.519792	0.000137435	0.00214936
WDR47	WD repeat domain 47	protein_coding	chr1:108970214-109042113	4423	21.7421	15.4721	-0.447438	0.000137955	0.00215496
SINHCAF	SIN3-HDAC complex associated factor	protein_coding	chr12:31280584-31327058	5575	44.5818	32.3059	-0.422059	0.000138392	0.00215928
ARC	activity regulated cytoskeleton associated protein	protein_coding	chr8:142611049-142614479	2993	2.245	0.969822	-1.17002	0.000139406	0.00216249
CGAS	cyclic GMP-AMP synthase	protein_coding	chr6:73413515-73452297	4174	22.6814	10.7522	-1.04078	0.000138813	0.00216249
LRRC28	leucine rich repeat containing 28	protein_coding	chr15:99251362-99390729	9279	2.38861	3.67158	0.657402	0.000139346	0.00216249
MALT1	MALT1 paracaspase	protein_coding	chr18:58671465-58754477	11448	25.0019	17.0276	-0.511996	0.000139143	0.00216249
SRP72	signal recognition particle 72	protein_coding	chr4:56467617-56503681	6145	50.9848	34.3426	-0.524487	0.000139337	0.00216249
P2RY1	purinergic receptor P2Y1	protein_coding	chr3:152835131-152841439	6309	0.207705	0.0459122	-2.04778	0.000139582	0.00216272
P3H2	prolyl 3-hydroxylase 2	protein_coding	chr3:189956728-190122437	5573	30.9134	16.1742	-0.89119	0.000139906	0.00216523
CHST14	carbohydrate sulfotransferase 14	protein_coding	chr15:40470998-40474571	3574	6.82515	4.41471	-0.584074	0.000141293	0.00218286
GID8	GID complex subunit 8 homolog	protein_coding	chr20:62938147-62948475	4594	33.0256	43.1415	0.427503	0.000141697	0.00218286
MOB1B	MOB kinase activator 1B	protein_coding	chr4:70902326-71022449	8801	11.4546	5.92615	-0.92677	0.000141537	0.00218286
USP46	ubiquitin specific peptidase 46	protein_coding	chr4:52590960-52659301	8895	6.66813	4.56967	-0.504221	0.000141593	0.00218286
TMEM87A	transmembrane protein 87A	protein_coding	chr15:42210452-42273663	5668	7.80679	10.9117	0.528811	0.000142296	0.00218957
KDM6B	lysine demethylase 6B	protein_coding	chr17:7839904-7854796	7258	8.67176	16.8129	0.980388	0.000142555	0.00219102
C1orf198	chromosome 1 open reading frame 198	protein_coding	chr1:230837119-230869589	5161	17.3064	24.8838	0.571923	0.00014372	0.0022064
UBAC2	UBA domain containing 2	protein_coding	chr13:99200774-99386434	4603	11.6146	7.76853	-0.537661	0.000144481	0.00221554
TMEM144	transmembrane protein 144	protein_coding	chr4:158201604-158255411	9243	1.15447	0.392903	-1.55715	0.000144682	0.00221608
APC2	APC regulator of WNT signaling pathway 2	protein_coding	chr19:1446302-1473244	12610	5.90903	10.6564	0.901352	0.000145019	0.00221871
ADORA2A	adenosine A2a receptor	protein_coding	chr22:24417879-24442357	4190	0.0831155	0.384515	2.20412	0.000148418	0.00222744
BCL10	BCL10 immune signaling adaptor	protein_coding	chr1:85265776-85276632	4346	38.3648	54.8866	0.564021	0.000145955	0.00222744
CDKN2B	cyclin dependent kinase inhibitor 2B	protein_coding	chr9:22002903-22009305	4000	5.94385	3.23578	-0.832534	0.000148198	0.00222744
ECM1	extracellular matrix protein 1	protein_coding	chr1:150508062-150513789	3360	2.44864	1.15319	-1.03887	0.000146728	0.00222744
FAM81A	family with sequence similarity 81 member A	protein_coding	chr15:59372693-59523555	5571	5.02321	7.08825	0.539394	0.000146348	0.00222744
GTPBP1	GTP binding protein 1	protein_coding	chr22:38705742-38738299	8021	13.71	20.4547	0.615105	0.000147602	0.00222744
HERC6	HECT and RLD domain containing E3 ubiquitin protein ligase family member 6	protein_coding	chr4:88378739-88443111	5793	3.96491	2.37206	-0.703613	0.000147508	0.00222744
KCTD7	potassium channel tetramerization domain containing 7	protein_coding	chr7:66628767-66649067	7565	6.14163	8.28069	0.474126	0.00014721	0.00222744
MYRF	myelin regulatory factor	protein_coding	chr11:61752642-61788518	10680	14.4483	8.38986	-0.744081	0.000148243	0.00222744
PCDHAC2	protocadherin alpha subfamily C, 2	protein_coding	chr5:140966470-141012347	6086	0.999883	0.328076	-1.58673	0.000146965	0.00222744
PRRC2B	proline rich coiled-coil 2B	protein_coding	chr9:131373636-131500197	12390	48.3814	76.1995	0.69056	0.000147693	0.00222744
PTGFRN	prostaglandin F2 receptor inhibitor	protein_coding	chr1:116909916-116990353	6488	9.77879	4.39258	-1.09231	0.000147839	0.00222744
RAP2C	RAP2C, member of RAS oncogene family	protein_coding	chrX:132203024-132219480	4118	18.26	12.9808	-0.448373	0.000146776	0.00222744
SOCS3	suppressor of cytokine signaling 3	protein_coding	chr17:78356778-78360077	2734	13.7581	6.89503	-0.936775	0.000148322	0.00222744
TPM1	tropomyosin 1	protein_coding	chr15:63042632-63071915	13765	99.9229	71.6535	-0.439549	0.00014726	0.00222744
ZNF264	zinc finger protein 264	protein_coding	chr19:57191500-57222846	12532	6.43135	8.61392	0.464308	0.000146127	0.00222744
ZNF681	zinc finger protein 681	protein_coding	chr19:23739195-23758891	6497	6.04179	3.73113	-0.65946	0.000147308	0.00222744
LRP8	LDL receptor related protein 8	protein_coding	chr1:53242356-53328469	19676	5.20076	2.70647	-0.918998	0.00014871	0.00222932
RAB15	RAB15, member RAS oncogene family	protein_coding	chr14:64945814-64973226	5015	19.5648	12.3263	-0.623913	0.000149225	0.00223453
CLSTN1	calsyntenin 1	protein_coding	chr1:9729026-9824526	5683	86.4	119.262	0.505709	0.000149554	0.00223697
PCCA	propionyl-CoA carboxylase subunit alpha	protein_coding	chr13:100089015-100530437	7288	1.76577	2.94116	0.776177	0.000150002	0.00224116
HIST1H2BB	histone cluster 1 H2B family member b	protein_coding	chr6:26043277-26043657	381	0	0.639846	3.52982	0.000150368	0.00224412
EEA1	early endosome antigen 1	protein_coding	chr12:92770637-92929331	10150	7.9038	4.90625	-0.639193	0.000150751	0.00224676
INTU	inturned planar cell polarity protein	protein_coding	chr4:127623271-127726737	16041	0.85132	1.48491	0.836095	0.000151216	0.00224676
MAPK8IP1	mitogen-activated protein kinase 8 interacting protein 1	protein_coding	chr11:45885651-45906465	3498	21.837	11.8537	-0.855978	0.000151053	0.00224676
PPP2R1A	protein phosphatase 2 scaffold subunit Aalpha	protein_coding	chr19:52190048-52229518	7413	109.873	138.069	0.37216	0.00015103	0.00224676
TMEM50B	transmembrane protein 50B	protein_coding	chr21:33432485-33479974	4458	23.5764	12.336	-0.911047	0.000151415	0.00224723
ACTN1	actinin alpha 1	protein_coding	chr14:68874143-68979440	10626	140.371	93.097	-0.5527	0.000152095	0.00225051
SCML2	Scm polycomb group protein like 2	protein_coding	chrX:18239313-18354688	4327	6.67678	4.21228	-0.619501	0.000152121	0.00225051
SLU7	SLU7 homolog, splicing factor	protein_coding	chr5:160401641-160421711	4769	20.9957	15.3358	-0.410993	0.000152141	0.00225051
KNSTRN	kinetochore localized astrin (SPAG5) binding protein	protein_coding	chr15:40382721-40394246	3654	20.3558	14.1677	-0.482468	0.000152865	0.00225872
HIST1H3H	histone cluster 1 H3 family member h	protein_coding	chr6:27810064-27811300	1237	3.48575	18.9884	2.467	0.000153038	0.00225879
PQLC1	PQ loop repeat containing 1	protein_coding	chr18:79902420-79951657	5218	22.4916	34.6923	0.676997	0.000153761	0.00226695
ANKRD13B	ankyrin repeat domain 13B	protein_coding	chr17:29589769-29614761	4307	11.0935	26.8751	1.37116	0.000154688	0.00227538
GADD45A	growth arrest and DNA damage inducible alpha	protein_coding	chr1:67685201-67688334	1925	86.2914	63.1056	-0.409095	0.000154588	0.00227538
TCAP	titin-cap	protein_coding	chr17:39664187-39666555	2123	0.601893	1.99662	1.73258	0.000154842	0.00227538
DNAAF2	dynein axonemal assembly factor 2	protein_coding	chr14:49625174-49635230	2963	10.8058	6.55495	-0.68268	0.000155305	0.00227967
UBE2Z	ubiquitin conjugating enzyme E2 Z	protein_coding	chr17:48908407-48929056	5715	50.1999	33.9599	-0.525763	0.000155548	0.00228075
ARHGEF9	Cdc42 guanine nucleotide exchange factor 9	protein_coding	chrX:63634967-63809274	13771	1.09231	1.66391	0.65235	0.000155788	0.00228141
PRR5L	proline rich 5 like	protein_coding	chr11:36296288-36465204	6616	3.18112	1.92785	-0.680885	0.000155934	0.00228141
ZDHHC3	zinc finger DHHC-type containing 3	protein_coding	chr3:44915257-44976185	13405	12.1795	15.8618	0.423822	0.000156405	0.0022858
HIST1H2BH	histone cluster 1 H2B family member h	protein_coding	chr6:26251651-26253710	2060	2.84555	8.71362	1.61764	0.000157619	0.00229853
ZNF610	zinc finger protein 610	protein_coding	chr19:52336243-52367778	3548	1.51805	2.71836	0.874484	0.000157516	0.00229853
FAM161A	FAM161 centrosomal protein A	protein_coding	chr2:61824848-61854143	5258	9.98634	13.5106	0.48019	0.000158206	0.00230457
COMMD4	COMM domain containing 4	protein_coding	chr15:75335891-75343224	6779	17.4069	11.5418	-0.555882	0.000158765	0.00231021
C2CD4A	C2 calcium dependent domain containing 4A	protein_coding	chr15:62066977-62070917	3445	0.899139	2.78437	1.68525	0.000159394	0.00231683
JUND	JunD proto-oncogene, AP-1 transcription factor subunit	protein_coding	chr19:18279760-18281622	1863	47.5934	104.102	1.19703	0.000160008	0.00232324
CNOT10	CCR4-NOT transcription complex subunit 10	protein_coding	chr3:32685145-32773875	4846	20.5519	14.9937	-0.412444	0.000160696	0.00232573
IL13RA1	interleukin 13 receptor subunit alpha 1	protein_coding	chrX:118727133-118794535	4650	36.743	20.9497	-0.759048	0.000160874	0.00232573
RDH16	retinol dehydrogenase 16	protein_coding	chr12:56951431-56959374	3464	0.0361646	0.303804	3.00514	0.000160398	0.00232573
TMEM14A	transmembrane protein 14A	protein_coding	chr6:52671113-52686588	988	68.9315	40.9544	-0.717407	0.000160776	0.00232573
MSANTD1	Myb/SANT DNA binding domain containing 1	protein_coding	chr4:3244369-3271738	5989	0.094759	0.329467	1.80683	0.000161105	0.00232655
ELL2	elongation factor for RNA polymerase II 2	protein_coding	chr5:95885098-95961851	7108	9.75633	5.70048	-0.727219	0.000161686	0.00233243
RIN3	Ras and Rab interactor 3	protein_coding	chr14:92513781-92688994	8676	2.72879	3.70693	0.484574	0.000161987	0.00233426
PFN2	profilin 2	protein_coding	chr3:149964904-150050788	3709	27.7473	60.2883	1.19962	0.000162452	0.00233844
PYGL	glycogen phosphorylase L	protein_coding	chr14:50857891-50944483	4546	154.712	102.167	-0.561014	0.000162884	0.00233962
ZFHX4	zinc finger homeobox 4	protein_coding	chr8:76681239-76867285	15855	1.50691	2.62316	0.84473	0.000162823	0.00233962
FAM222B	family with sequence similarity 222 member B	protein_coding	chr17:28755978-28855232	5514	14.3107	20.2317	0.542583	0.000163808	0.00235038
LEF1	lymphoid enhancer binding factor 1	protein_coding	chr4:108047545-108168956	5361	2.17008	0.972738	-1.10185	0.000164139	0.00235222
SLC39A10	solute carrier family 39 member 10	protein_coding	chr2:195575977-195737702	6917	25.6912	16.8308	-0.570473	0.000164288	0.00235222
HMGB1	high mobility group box 1	protein_coding	chr13:30456704-30617597	7696	57.3739	89.8627	0.700199	0.000165128	0.0023592
ZNF8	zinc finger protein 8	protein_coding	chr19:58278955-58302791	9110	3.54984	5.10357	0.564241	0.000165063	0.0023592
PRCP	prolylcarboxypeptidase	protein_coding	chr11:82822936-82970584	13197	11.0916	7.53006	-0.519243	0.000165465	0.00236149
C6orf62	chromosome 6 open reading frame 62	protein_coding	chr6:24704861-24719998	2591	144.433	82.3323	-0.784058	0.000166571	0.00237475
PBRM1	polybromo 1	protein_coding	chr3:52545352-52685917	9654	28.2538	18.7236	-0.551397	0.00016752	0.00238067
UROS	uroporphyrinogen III synthase	protein_coding	chr10:125784980-125823258	9505	4.94977	7.09805	0.561935	0.000167495	0.00238067
VOPP1	VOPP1 WW domain binding protein	protein_coding	chr7:55436056-55572988	5341	55.1129	33.2046	-0.698131	0.000167508	0.00238067
ACYP2	acylphosphatase 2	protein_coding	chr2:53970838-54305300	4964	1.32504	2.1204	0.717792	0.000168377	0.00238778
GNB4	G protein subunit beta 4	protein_coding	chr3:179396088-179451476	6922	37.2467	22.4466	-0.681603	0.00016832	0.00238778
AC010605.1	F-box protein 27	protein_coding	chr19:38990714-39032785	2790	11.3092	6.66944	-0.719047	0.000168893	0.00239198
MYO6	myosin VI	protein_coding	chr6:75749192-75919537	9322	18.1251	10.8458	-0.709129	0.000169031	0.00239198
ACLY	ATP citrate lyase	protein_coding	chr17:41866917-41930542	5208	254.482	84.5001	-1.623	0.000170123	0.00239282
ATP6V1E2	ATPase H+ transporting V1 subunit E2	protein_coding	chr2:46490750-46542577	5303	1.97339	2.93335	0.613398	0.000169887	0.00239282
FGF1	fibroblast growth factor 1	protein_coding	chr5:142592178-142698070	4980	1.90594	0.572917	-1.70988	0.000169739	0.00239282
PGM3	phosphoglucomutase 3	protein_coding	chr6:83161150-83193936	7478	20.8343	14.5681	-0.475099	0.000169923	0.00239282
SMYD2	SET and MYND domain containing 2	protein_coding	chr1:214281102-214337131	4889	21.7728	15.8663	-0.41463	0.000169482	0.00239282
TRIM37	tripartite motif containing 37	protein_coding	chr17:58982638-59106921	5482	26.9383	18.3284	-0.51634	0.000170162	0.00239282
ATG9A	autophagy related 9A	protein_coding	chr2:219219380-219229717	4724	14.4085	19.5373	0.481349	0.000170693	0.00239613
DARS	aspartyl-tRNA synthetase	protein_coding	chr2:135905881-135986100	4752	65.6258	32.6234	-0.993326	0.000170935	0.00239613
SNX22	sorting nexin 22	protein_coding	chr15:64151715-64157481	5767	0.78836	0.341571	-1.16243	0.000170817	0.00239613
FBXO33	F-box protein 33	protein_coding	chr14:39397669-39432500	3853	9.68139	13.7615	0.547175	0.000171909	0.00240474
MTF1	metal regulatory transcription factor 1	protein_coding	chr1:37809574-37859592	7989	11.196	15.9616	0.551612	0.000171906	0.00240474
TPCN1	two pore segment channel 1	protein_coding	chr12:113221050-113298585	8728	2.92064	5.51353	0.959265	0.00017225	0.00240701
DCUN1D4	defective in cullin neddylation 1 domain containing 4	protein_coding	chr4:51843000-51916837	7625	11.0785	17.8067	0.723674	0.000172907	0.00241366
OXTR	oxytocin receptor	protein_coding	chr3:8750408-8769628	4514	7.24637	4.54018	-0.629224	0.000173963	0.00242587
ZNF184	zinc finger protein 184	protein_coding	chr6:27450743-27473118	3122	10.1273	6.64824	-0.565546	0.00017416	0.0024261
EFNB2	ephrin B2	protein_coding	chr13:106489745-106535662	5005	5.11737	3.41006	-0.542907	0.000175518	0.00243712
IL18BP	interleukin 18 binding protein	protein_coding	chr11:71998541-72005715	4323	4.29204	6.5449	0.64844	0.000175679	0.00243712
IL4I1	interleukin 4 induced 1	protein_coding	chr19:49889654-49929539	2495	2.64078	0.379649	-2.69997	0.000175514	0.00243712
STX11	syntaxin 11	protein_coding	chr6:144150526-144188370	1926	13.3052	8.16404	-0.661743	0.000175323	0.00243712
IL7	interleukin 7	protein_coding	chr8:78675743-78805523	3392	1.43066	0.498154	-1.45638	0.000176382	0.00243993
PRKCZ	protein kinase C zeta	protein_coding	chr1:2050411-2185395	7695	10.078	13.3964	0.455072	0.000176429	0.00243993
TMEM185B	transmembrane protein 185B	protein_coding	chr2:120217479-120223400	5922	30.6992	21.952	-0.443623	0.000176284	0.00243993
KIAA0319L	KIAA0319 like	protein_coding	chr1:35433492-35557950	9619	15.8456	24.5671	0.672351	0.000177025	0.00244452
OLFML2B	olfactomedin like 2B	protein_coding	chr1:161983192-162023854	3415	1.41908	0.584227	-1.22044	0.000177308	0.00244452
SH3BP1	SH3 domain binding protein 1	protein_coding	chr22:37634654-37656119	4892	3.13663	1.66424	-0.869925	0.000177309	0.00244452
MEX3A	mex-3 RNA binding family member A	protein_coding	chr1:156072013-156082465	6591	10.9074	19.8953	0.895662	0.000177582	0.00244577
BTN2A1	butyrophilin subfamily 2 member A1	protein_coding	chr6:26457904-26476621	3787	18.7522	11.9958	-0.60686	0.000177966	0.00244602
ULBP2	UL16 binding protein 2	protein_coding	chr6:149942014-149949235	1335	10.7537	6.3206	-0.723635	0.000177933	0.00244602
MICAL1	microtubule associated monooxygenase, calponin and LIM domain containing 1	protein_coding	chr6:109444062-109465968	6841	39.4473	24.7104	-0.642114	0.000178631	0.00245264
AFG3L2	AFG3 like matrix AAA peptidase subunit 2	protein_coding	chr18:12328944-12377314	6624	37.6628	19.5895	-0.921424	0.000179134	0.00245453
FBXO9	F-box protein 9	protein_coding	chr6:53051991-53100873	8164	6.70035	11.0493	0.773338	0.000179114	0.00245453
KLF5	Kruppel like factor 5	protein_coding	chr13:73054976-73077541	3679	12.168	7.82356	-0.595935	0.000179887	0.0024598
UPP1	uridine phosphorylase 1	protein_coding	chr7:48088628-48108736	4580	64.7139	37.1116	-0.775337	0.00017983	0.0024598
AIF1L	allograft inflammatory factor 1 like	protein_coding	chr9:131096476-131123152	5299	2.45082	1.1301	-1.05447	0.000180239	0.00246029
TNFRSF25	TNF receptor superfamily member 25	protein_coding	chr1:6460786-6466195	4283	12.9591	8.292	-0.600357	0.00018029	0.00246029
MSANTD3	Myb/SANT DNA binding domain containing 3	protein_coding	chr9:100427156-100451711	3253	39.6471	25.5959	-0.595462	0.000180561	0.00246119
TFDP1	transcription factor Dp-1	protein_coding	chr13:113584721-113641473	3744	73.38	95.4386	0.422957	0.000180724	0.00246119
TMBIM1	transmembrane BAX inhibitor motif containing 1	protein_coding	chr2:218274197-218292586	5093	45.389	31.5699	-0.481552	0.000180997	0.0024624
P4HA2	prolyl 4-hydroxylase subunit alpha 2	protein_coding	chr5:132191838-132295315	8502	18.1758	10.809	-0.708038	0.000182229	0.00247664
PLXNB3	plexin B3	protein_coding	chrX:153764196-153779346	7007	2.50719	0.791839	-1.57643	0.000182988	0.00248444
INTS1	integrator complex subunit 1	protein_coding	chr7:1470277-1504389	9084	58.1927	78.4448	0.471425	0.00018334	0.0024867
DGKA	diacylglycerol kinase alpha	protein_coding	chr12:55927319-55954027	10098	7.22551	5.0341	-0.477151	0.000183788	0.00249026
CASP9	caspase 9	protein_coding	chr1:15490832-15526534	5269	3.2117	5.96233	0.950853	0.000184645	0.00249736
PTK7	protein tyrosine kinase 7 (inactive)	protein_coding	chr6:43076307-43161719	8985	28.2442	20.9944	-0.385605	0.000184686	0.00249736
LIX1L	limb and CNS expressed 1 like	protein_coding	chr1:145933423-145958017	3991	24.6238	32.2961	0.43434	0.000186357	0.00251741
HIST1H2AG	histone cluster 1 H2A family member g	protein_coding	chr6:27133042-27135291	2250	2.86786	7.99518	1.49506	0.000186905	0.00252228
MAP11	microtubule associated protein 11	protein_coding	chr7:100154420-100158723	3263	6.69327	10.0689	0.629685	0.000187126	0.00252271
ATP13A3	ATPase 13A3	protein_coding	chr3:194402672-194498364	13254	34.0388	24.2542	-0.446714	0.000187682	0.00252767
ICK	intestinal cell kinase	protein_coding	chr6:53001279-53061802	6259	5.74255	2.83179	-0.965681	0.000188744	0.00253941
CFLAR	CASP8 and FADD like apoptosis regulator	protein_coding	chr2:201116154-201176687	22479	9.32137	6.25459	-0.530502	0.000189063	0.00254114
TMEM8A	transmembrane protein 8A	protein_coding	chr16:370788-387113	4428	61.9757	43.5549	-0.46851	0.000189371	0.00254125
WNK2	WNK lysine deficient protein kinase 2	protein_coding	chr9:93184916-93320572	13198	3.81019	5.39446	0.544117	0.00018945	0.00254125
NBPF3	NBPF member 3	protein_coding	chr1:21440128-21485005	6812	7.96084	11.3066	0.547704	0.000190663	0.00255496
TPM2	tropomyosin 2	protein_coding	chr9:35681992-35690056	3183	338.986	225.663	-0.546824	0.000190856	0.00255499
CARD8	caspase recruitment domain family member 8	protein_coding	chr19:48180770-48255946	13219	3.65533	4.97787	0.488863	0.000192303	0.00255646
MKNK1	MAP kinase interacting serine/threonine kinase 1	protein_coding	chr1:46557408-46616843	8070	7.31059	10.0222	0.498204	0.000191956	0.00255646
RIN1	Ras and Rab interactor 1	protein_coding	chr11:66330241-66336840	5377	13.3856	8.16279	-0.676226	0.000192153	0.00255646
SH3D21	SH3 domain containing 21	protein_coding	chr1:36306387-36324886	4474	16.3035	10.0365	-0.653332	0.000191984	0.00255646
TMEM56	transmembrane protein 56	protein_coding	chr1:95117355-95197607	7385	6.20491	4.05236	-0.576484	0.000191966	0.00255646
TMEM80	transmembrane protein 80	protein_coding	chr11:695428-705028	4071	3.91162	6.52679	0.774152	0.000191641	0.00255646
UBA6	ubiquitin like modifier activating enzyme 6	protein_coding	chr4:67612652-67701155	11408	20.7566	15.45	-0.383124	0.000191165	0.00255646
TECPR2	tectonin beta-propeller repeat containing 2	protein_coding	chr14:102362941-102502477	9402	1.95014	5.00863	1.36522	0.000192952	0.00256254
TUT4	terminal uridylyl transferase 4	protein_coding	chr1:52408282-52553487	16199	7.95425	10.4291	0.433717	0.000193492	0.00256717
C1GALT1C1	C1GALT1 specific chaperone 1	protein_coding	chrX:120625674-120630054	1808	30.0509	21.0745	-0.471113	0.000194043	0.00256939
NKIRAS1	NFKB inhibitor interacting Ras like 1	protein_coding	chr3:23891660-23946591	3473	4.06243	2.37311	-0.729104	0.000194006	0.00256939
CPSF1	cleavage and polyadenylation specific factor 1	protein_coding	chr8:144393229-144409335	6058	48.3586	63.2372	0.431516	0.000194453	0.00257228
STRADB	STE20 related adaptor beta	protein_coding	chr2:201387858-201480846	3177	19.1211	12.3454	-0.583796	0.000194862	0.00257514
XYLT2	xylosyltransferase 2	protein_coding	chr17:50346092-50363138	5472	14.1748	8.16404	-0.766049	0.000195621	0.00258262
FAM136A	family with sequence similarity 136 member A	protein_coding	chr2:70295975-70302090	3086	58.7302	31.5731	-0.861334	0.00019638	0.00258465
PITPNA	phosphatidylinositol transfer protein alpha	protein_coding	chr17:1517718-1562816	4784	57.9291	77.9604	0.470395	0.000196262	0.00258465
SCARF1	scavenger receptor class F member 1	protein_coding	chr17:1633858-1645744	4958	0.819691	0.322403	-1.30457	0.000196547	0.00258465
ZKSCAN1	zinc finger with KRAB and SCAN domains 1	protein_coding	chr7:100015572-100041689	10319	12.6894	18.6658	0.595337	0.000196419	0.00258465
ACAD10	acyl-CoA dehydrogenase family member 10	protein_coding	chr12:111686056-111757107	8931	2.57678	4.05448	0.694855	0.000196871	0.0025857
IFI27L1	interferon alpha inducible protein 27 like 1	protein_coding	chr14:94081301-94103846	2356	3.00872	4.83509	0.726922	0.000197013	0.0025857
ADCY7	adenylate cyclase 7	protein_coding	chr16:50246137-50318135	8630	11.5065	7.19852	-0.628067	0.00019782	0.00258664
EMB	embigin	protein_coding	chr5:50396192-50443248	5240	46.5623	28.3665	-0.666835	0.000197918	0.00258664
HIP1	huntingtin interacting protein 1	protein_coding	chr7:75533298-75738962	8955	18.5327	13.3131	-0.435572	0.000197885	0.00258664
NLK	nemo like kinase	protein_coding	chr17:28041737-28196381	4769	12.015	7.29377	-0.683322	0.000197877	0.00258664
ZSWIM6	zinc finger SWIM-type containing 6	protein_coding	chr5:61332258-61546172	5518	13.3553	18.327	0.498954	0.000198051	0.00258664
ADGRE1	adhesion G protein-coupled receptor E1	protein_coding	chr19:6887566-6940459	3707	2.46099	1.14095	-1.07416	0.000198565	0.0025883
MAPKAP1	mitogen-activated protein kinase associated protein 1	protein_coding	chr9:125437393-125707234	6741	21.8954	29.2603	0.464039	0.000198401	0.0025883
CRTAP	cartilage associated protein	protein_coding	chr3:33113979-33147773	6695	41.5037	31.1594	-0.370875	0.000199185	0.00259088
GULP1	GULP PTB domain containing engulfment adaptor 1	protein_coding	chr2:188291669-188595931	11979	9.23816	5.34724	-0.761728	0.000199496	0.00259088
KIAA1549	KIAA1549	protein_coding	chr7:138831381-138981318	12427	4.08045	2.53732	-0.645156	0.000199924	0.00259088
MED22	mediator complex subunit 22	protein_coding	chr9:133338323-133348131	7224	14.7175	20.0075	0.483197	0.00019988	0.00259088
SETX	senataxin	protein_coding	chr9:132261356-132354986	12141	32.4919	20.3528	-0.638108	0.000199568	0.00259088
WFIKKN1	WAP, follistatin/kazal, immunoglobulin, kunitz and netrin domain containing 1	protein_coding	chr16:629239-634117	4879	0.274482	0.823347	1.60354	0.000199087	0.00259088
CLIC3	chloride intracellular channel 3	protein_coding	chr9:136994635-136996803	1177	4.22559	1.58017	-1.36761	0.000200901	0.00259851
TMED2	transmembrane p24 trafficking protein 2	protein_coding	chr12:123584533-123598582	3833	112.825	81.0063	-0.436118	0.000200803	0.00259851
MAP3K5	mitogen-activated protein kinase kinase kinase 5	protein_coding	chr6:136557046-136792477	5263	12.7243	8.91343	-0.468761	0.000201744	0.00260691
HIST1H3G	histone cluster 1 H3 family member g	protein_coding	chr6:26269405-26271815	2411	2.14506	6.09677	1.51147	0.000202258	0.00261102
NT5DC3	5'-nucleotidase domain containing 3	protein_coding	chr12:103770453-103841234	8759	4.36267	2.95341	-0.520888	0.000202616	0.00261312
ATPAF1	ATP synthase mitochondrial F1 complex assembly factor 1	protein_coding	chr1:46632737-46673867	5677	11.308	15.1154	0.462109	0.00020291	0.00261414
CBR4	carbonyl reductase 4	protein_coding	chr4:168863770-169010275	5110	1.38282	3.037	1.15746	0.000203085	0.00261414
CTDSPL	CTD small phosphatase like	protein_coding	chr3:37861880-37984469	5876	15.3315	24.5998	0.714973	0.000205247	0.00263942
TLE4	TLE family member 4, transcriptional corepressor	protein_coding	chr9:79571773-79726882	8187	7.13807	11.1827	0.692049	0.000205465	0.0026397
PGRMC1	progesterone receptor membrane component 1	protein_coding	chrX:119236245-119244466	1919	134.675	100.241	-0.38407	0.000206805	0.00265182
SLC25A43	solute carrier family 25 member 43	protein_coding	chrX:119399336-119454478	2839	21.4334	13.3345	-0.648406	0.000206689	0.00265182
MAP2K2	mitogen-activated protein kinase kinase 2	protein_coding	chr19:4090321-4124129	5236	24.0035	40.5014	0.813127	0.000207244	0.00265491
GPSM1	G protein signaling modulator 1	protein_coding	chr9:136327476-136359605	5138	13.1252	21.2354	0.737168	0.000207752	0.0026576
MTURN	maturin, neural progenitor differentiation regulator homolog	protein_coding	chr7:30134986-30162762	6356	3.52808	6.08911	0.816248	0.000207852	0.0026576
SYT17	synaptotagmin 17	protein_coding	chr16:19167971-19268332	7545	0.673242	0.229619	-1.49813	0.000208403	0.00266211
DDX21	DExD-box helicase 21	protein_coding	chr10:68956170-68985068	4973	197.198	114.937	-0.742139	0.00020882	0.0026649
TMEM86B	transmembrane protein 86B	protein_coding	chr19:55226639-55229264	2626	1.23517	2.42296	1.00344	0.000209349	0.0026691
DPY19L4	dpy-19 like 4	protein_coding	chr8:94719703-94793836	7136	14.4727	22.7846	0.690978	0.000209683	0.00267081
CUL5	cullin 5	protein_coding	chr11:108008898-108107761	6562	17.6182	11.1508	-0.626048	0.000210154	0.00267427
ITSN2	intersectin 2	protein_coding	chr2:24202864-24360714	12022	8.98706	6.24913	-0.479609	0.00021095	0.00267676
NIPAL1	NIPA like domain containing 1	protein_coding	chr4:47914142-48040173	5983	2.56314	1.4099	-0.822975	0.000210686	0.00267676
SNCA	synuclein alpha	protein_coding	chr4:89724099-89838315	4014	7.00516	3.89799	-0.791885	0.000210925	0.00267676
MFSD14C	major facilitator superfamily domain containing 14C	protein_coding	chr9:96887373-97013708	12143	3.88542	5.90425	0.645628	0.000211233	0.00267782
ACAD8	acyl-CoA dehydrogenase family member 8	protein_coding	chr11:134253495-134265855	7174	8.50387	11.0465	0.419063	0.000212319	0.00268183
DDX19A	DEAD-box helicase 19A	protein_coding	chr16:70346861-70373383	7847	3.81603	5.3369	0.527655	0.000212537	0.00268183
PARP12	poly(ADP-ribose) polymerase family member 12	protein_coding	chr7:140023744-140063721	6285	20.4132	13.9413	-0.504917	0.000211827	0.00268183
SLC25A46	solute carrier family 25 member 46	protein_coding	chr5:110738136-110765161	8270	13.776	8.8927	-0.595913	0.000212751	0.00268183
SYNPO	synaptopodin	protein_coding	chr5:150601080-150659207	10243	1.68302	0.989747	-0.726524	0.000212272	0.00268183
ZNF316	zinc finger protein 316	protein_coding	chr7:6637318-6658279	7662	9.93907	17.8295	0.901415	0.000212583	0.00268183
C16orf74	chromosome 16 open reading frame 74	protein_coding	chr16:85690084-85751129	2181	4.71488	1.54161	-1.55685	0.000214744	0.00269429
COP1	COP1 E3 ubiquitin ligase	protein_coding	chr1:175944831-176207286	4177	15.0855	10.1695	-0.529581	0.000214947	0.00269429
MAN1A2	mannosidase alpha class 1A member 2	protein_coding	chr1:117367449-117528872	9667	15.2975	9.31955	-0.676127	0.000214375	0.00269429
MAP3K9	mitogen-activated protein kinase kinase kinase 9	protein_coding	chr14:70722526-70809534	12386	5.11669	7.1506	0.526954	0.000214875	0.00269429
PPP2R3A	protein phosphatase 2 regulatory subunit B''alpha	protein_coding	chr3:135965728-136147894	7785	11.0864	6.44947	-0.732844	0.000214529	0.00269429
SETD9	SET domain containing 9	protein_coding	chr5:56909260-56925532	2711	8.43514	13.3043	0.707284	0.000214011	0.00269429
INPP5K	inositol polyphosphate-5-phosphatase K	protein_coding	chr17:1494577-1516742	5173	15.0884	19.2437	0.394023	0.00021551	0.00269882
SP140L	SP140 nuclear body protein like	protein_coding	chr2:230327184-230403732	5650	8.6127	6.00888	-0.476853	0.000215724	0.00269897
ALPK2	alpha kinase 2	protein_coding	chr18:58481247-58629091	9565	14.8926	8.74287	-0.722199	0.000217385	0.0027071
FBXO3	F-box protein 3	protein_coding	chr11:33740939-33774543	12446	7.56938	9.64553	0.393094	0.000217347	0.0027071
LGALS8	galectin 8	protein_coding	chr1:236518000-236552981	9710	5.85996	3.99187	-0.51043	0.000217375	0.0027071
SSX2IP	SSX family member 2 interacting protein	protein_coding	chr1:84643707-84690803	8639	22.641	15.743	-0.479498	0.000217232	0.0027071
TOR1A	torsin family 1 member A	protein_coding	chr9:129812942-129824244	3998	29.1923	21.4793	-0.399663	0.000216822	0.0027071
ANKRD13A	ankyrin repeat domain 13A	protein_coding	chr12:109999186-110039763	7350	9.19195	12.568	0.493641	0.000217705	0.00270857
COPS8	COP9 signalosome subunit 8	protein_coding	chr2:237085882-237100474	4181	28.6359	35.9475	0.370795	0.000219032	0.00272254
TMEM175	transmembrane protein 175	protein_coding	chr4:932387-958656	3623	6.95303	9.78703	0.539015	0.000221169	0.00274656
TTC23	tetratricopeptide repeat domain 23	protein_coding	chr15:99136323-99251223	6148	3.61759	5.12383	0.546577	0.000221776	0.00275154
RC3H2	ring finger and CCCH-type domains 2	protein_coding	chr9:122844556-122905359	11563	23.3726	15.2267	-0.574788	0.000222637	0.00275966
MT1M	metallothionein 1M	protein_coding	chr16:56632659-56633981	511	18.7118	9.11882	-0.979566	0.000223978	0.00276754
SERAC1	serine active site containing 1	protein_coding	chr6:158109519-158168280	11003	3.33013	2.16247	-0.580401	0.000224099	0.00276754
TMEM33	transmembrane protein 33	protein_coding	chr4:41935129-41960803	8462	15.771	8.2847	-0.910449	0.000223549	0.00276754
ZNF358	zinc finger protein 358	protein_coding	chr19:7515292-7521025	2083	14.1056	22.6438	0.71705	0.000223853	0.00276754
CCM2	CCM2 scaffold protein	protein_coding	chr7:44999475-45076469	8196	14.1877	25.6326	0.919884	0.000225549	0.00278287
DENND5B	DENN domain containing 5B	protein_coding	chr12:31382226-31591136	11346	11.2192	6.49572	-0.740642	0.000226377	0.0027854
HP1BP3	heterochromatin protein 1 binding protein 3	protein_coding	chr1:20742679-20787323	7402	87.1855	118.357	0.483227	0.000226337	0.0027854
SORL1	sortilin related receptor 1	protein_coding	chr11:121452314-121633763	19408	6.61285	2.34784	-1.39721	0.000226058	0.0027854
MAPK1IP1L	mitogen-activated protein kinase 1 interacting protein 1 like	protein_coding	chr14:55051647-55070194	6974	37.1112	23.4545	-0.628091	0.000228217	0.00280546
CACFD1	calcium channel flower domain containing 1	protein_coding	chr9:133459965-133470848	3520	3.96642	7.16009	0.902165	0.000228608	0.00280769
MAP3K8	mitogen-activated protein kinase kinase kinase 8	protein_coding	chr10:30434021-30461833	3517	2.174	1.15412	-0.878065	0.000229192	0.00281022
PGPEP1	pyroglutamyl-peptidase I	protein_coding	chr19:18340598-18369950	7509	10.7614	17.9124	0.769152	0.000229234	0.00281022
GPR157	G protein-coupled receptor 157	protein_coding	chr1:9100305-9129102	5304	1.90936	3.19648	0.795442	0.000229492	0.00281081
MOSPD2	motile sperm domain containing 2	protein_coding	chrX:14873421-14922327	5676	6.02904	3.10982	-0.899705	0.000229978	0.00281419
ATP5IF1	ATP synthase inhibitory factor subunit 1	protein_coding	chr1:28236109-28246906	2225	43.0242	56.6663	0.439558	0.000230484	0.0028178
ANTXR2	ANTXR cell adhesion molecule 2	protein_coding	chr4:79901146-80125454	10010	2.84337	4.29598	0.643959	0.000230796	0.00281904
UHRF2	ubiquitin like with PHD and ring finger domains 2	protein_coding	chr9:6413151-6507054	9919	7.89144	10.5995	0.466881	0.000231665	0.00282707
SNX10	sorting nexin 10	protein_coding	chr7:26291895-26374329	3518	39.8177	27.609	-0.484077	0.000231913	0.00282752
HAGHL	hydroxyacylglutathione hydrolase like	protein_coding	chr16:726936-735525	5287	2.81708	1.54476	-0.832138	0.000232263	0.00282853
NUP58	nucleoporin 58	protein_coding	chr13:25301556-25349800	10395	15.2433	9.92942	-0.581298	0.000232419	0.00282853
JMY	junction mediating and regulatory protein, p53 cofactor	protein_coding	chr5:79236131-79327211	9096	3.68753	5.69223	0.668403	0.000234796	0.00285228
MAP3K20	mitogen-activated protein kinase kinase kinase 20	protein_coding	chr2:173075435-173268015	13804	26.9585	12.3889	-1.11728	0.00023474	0.00285228
CYB5RL	cytochrome b5 reductase like	protein_coding	chr1:54169651-54200036	8926	2.64373	3.69084	0.524012	0.000235248	0.00285518
SCML1	Scm polycomb group protein like 1	protein_coding	chrX:17737449-17754988	5497	3.45536	4.91873	0.548296	0.00023592	0.00285556
SRRM3	serine/arginine repetitive matrix 3	protein_coding	chr7:76201896-76287288	6877	0.232832	0.0535875	-2.08068	0.000235634	0.00285556
TPI1	triosephosphate isomerase 1	protein_coding	chr12:6867119-6870948	2700	811.235	597.011	-0.401735	0.000235863	0.00285556
FBXL5	F-box and leucine rich repeat protein 5	protein_coding	chr4:15604539-15681679	4573	22.5248	28.5435	0.384332	0.000236308	0.00285768
FOXK1	forkhead box K1	protein_coding	chr7:4682295-4771442	13106	20.8045	28.9102	0.52209	0.000236715	0.00286002
CAMSAP2	calmodulin regulated spectrin associated protein family member 2	protein_coding	chr1:200739558-200860704	7777	25.2986	18.242	-0.429094	0.000237336	0.00286494
LMBRD1	LMBR1 domain containing 1	protein_coding	chr6:69672757-69867236	10746	3.3899	2.22598	-0.564473	0.000237567	0.00286515
HSF2	heat shock transcription factor 2	protein_coding	chr6:122399546-122433119	2702	7.06136	11.3826	0.733934	0.000238351	0.00286685
NLRP1	NLR family pyrin domain containing 1	protein_coding	chr17:5499427-5619424	11682	0.473721	0.205538	-1.145	0.000238061	0.00286685
TIA1	TIA1 cytotoxic granule associated RNA binding protein	protein_coding	chr2:70209444-70248660	6607	27.5051	36.2368	0.439007	0.000238142	0.00286685
MAP3K12	mitogen-activated protein kinase kinase kinase 12	protein_coding	chr12:53479669-53500063	7971	7.15087	4.74484	-0.546151	0.000238676	0.00286819
SLC25A30	solute carrier family 25 member 30	protein_coding	chr13:45393316-45418455	6794	3.77646	1.82596	-1.03271	0.000239328	0.00287344
SNHG32	small nucleolar RNA host gene 32	protein_coding	chr6:31834608-31839766	1801	10.186	15.0714	0.616015	0.000239914	0.00287789
ABCD1	ATP binding cassette subfamily D member 1	protein_coding	chrX:153724856-153744755	4238	3.49449	5.54084	0.698587	0.000241885	0.00289544
NYAP1	neuronal tyrosine phosphorylated phosphoinositide-3-kinase adaptor 1	protein_coding	chr7:100483927-100494802	3589	3.19377	1.59634	-0.972691	0.000242025	0.00289544
RPAIN	RPA interacting protein	protein_coding	chr17:5419641-5432876	7430	8.2935	10.6031	0.39774	0.00024166	0.00289544
MEIS2	Meis homeobox 2	protein_coding	chr15:36889204-37101299	10817	2.17621	1.33966	-0.660176	0.000242505	0.002896
TMBIM6	transmembrane BAX inhibitor motif containing 6	protein_coding	chr12:49707725-49764934	6186	227.145	132.963	-0.746381	0.000242309	0.002896
OSBPL9	oxysterol binding protein like 9	protein_coding	chr1:51577179-51798427	10273	15.9582	20.531	0.405814	0.00024341	0.00290422
FAM129A	family with sequence similarity 129 member A	protein_coding	chr1:184790724-184974508	8330	38.0734	26.1562	-0.498961	0.00024376	0.0029058
ATP2A2	ATPase sarcoplasmic/endoplasmic reticulum Ca2+ transporting 2	protein_coding	chr12:110280756-110351093	13745	45.1092	33.2175	-0.399818	0.000244353	0.00291028
MANEAL	mannosidase endo-alpha like	protein_coding	chr1:37793802-37801137	3018	20.9443	35.4795	0.821273	0.000244737	0.00291087
ZDHHC8	zinc finger DHHC-type containing 8	protein_coding	chr22:20129456-20148007	5542	28.6294	38.7114	0.480661	0.000244837	0.00291087
ATP11A	ATPase phospholipid transporting 11A	protein_coding	chr13:112690329-112887168	13733	11.5443	7.10358	-0.664074	0.000246168	0.00292409
NDUFB3	NADH:ubiquinone oxidoreductase subunit B3	protein_coding	chr2:201071433-201085750	841	74.7083	39.8679	-0.886765	0.000246785	0.00292883
TP53	tumor protein p53	protein_coding	chr17:7661779-7687550	5688	5.88021	8.68672	0.607271	0.000247211	0.00292996
WNT9A	Wnt family member 9A	protein_coding	chr1:227918656-227947932	4005	8.80629	5.53725	-0.624255	0.000247318	0.00292996
FP565260.3	ICOS ligand	protein_coding	chr21:5022493-5040666	3357	1.38753	0.597245	-1.16988	0.000248382	0.00293497
HECTD3	HECT domain E3 ubiquitin protein ligase 3	protein_coding	chr1:45002540-45011324	5072	29.4391	37.7423	0.400951	0.000248196	0.00293497
IKZF5	IKAROS family zinc finger 5	protein_coding	chr10:122990806-123008817	4934	4.65359	6.28713	0.475922	0.0002484	0.00293497
CLDN1	claudin 1	protein_coding	chr3:190305707-190322446	3628	374.564	255.713	-0.513277	0.000250434	0.00294253
CNOT8	CCR4-NOT transcription complex subunit 8	protein_coding	chr5:154857553-154876793	3930	25.7985	17.1398	-0.553299	0.000250103	0.00294253
DIAPH1	diaphanous related formin 1	protein_coding	chr5:141515016-141619055	7375	80.0445	100.381	0.369546	0.000250256	0.00294253
EMC1	ER membrane protein complex subunit 1	protein_coding	chr1:19215660-19251527	9602	37.0213	25.4052	-0.506046	0.000250703	0.00294253
HSPA12A	heat shock protein family A (Hsp70) member 12A	protein_coding	chr10:116671192-116850236	11834	3.98539	2.62101	-0.556832	0.000250895	0.00294253
PDCL3	phosducin like 3	protein_coding	chr2:100562993-100576739	1532	33.8774	16.3186	-1.04365	0.000249841	0.00294253
RNF187	ring finger protein 187	protein_coding	chr1:228487382-228496188	3386	54.9391	71.7098	0.425478	0.000251237	0.00294253
SOAT1	sterol O-acyltransferase 1	protein_coding	chr1:179293714-179358680	7005	32.0199	12.7441	-1.34551	0.000250118	0.00294253
TVP23B	trans-golgi network vesicle protein 23 homolog B	protein_coding	chr17:18781111-18806714	5746	14.1145	9.28358	-0.559093	0.000250515	0.00294253
WDR45B	WD repeat domain 45B	protein_coding	chr17:82614562-82648553	3542	67.6258	50.8114	-0.369117	0.000251108	0.00294253
AL031777.3	novel protein	protein_coding	chr6:26195595-26199293	2110	1.18561	6.20604	2.36196	0.000252584	0.00295572
CPOX	coproporphyrinogen oxidase	protein_coding	chr3:98579446-98593648	3157	27.5958	35.9735	0.423459	0.000253145	0.00295854
GCLM	glutamate-cysteine ligase modifier subunit	protein_coding	chr1:93885199-93909456	5426	34.9598	15.6715	-1.12759	0.000253488	0.00295854
LENG8	leukocyte receptor cluster member 8	protein_coding	chr19:54448887-54462037	6469	65.4231	86.4252	0.44458	0.000253355	0.00295854
HNF4G	hepatocyte nuclear factor 4 gamma	protein_coding	chr8:75407914-75566843	4806	2.12915	0.983134	-1.06628	0.000253715	0.00295861
ENPP1	ectonucleotide pyrophosphatase/phosphodiesterase 1	protein_coding	chr6:131808016-131895155	9959	5.24473	3.67902	-0.46816	0.000254513	0.00296533
FAR1	fatty acyl-CoA reductase 1	protein_coding	chr11:13668668-13732346	7503	39.5601	27.1297	-0.507238	0.000255326	0.00296964
SACM1L	SAC1 like phosphatidylinositide phosphatase	protein_coding	chr3:45689056-45745409	7337	12.3685	16.4038	0.45249	0.000255216	0.00296964
CDC42EP3	CDC42 effector protein 3	protein_coding	chr2:37641882-37738468	10406	12.0084	8.7916	-0.405894	0.000256146	0.00297143
PPP1R3F	protein phosphatase 1 regulatory subunit 3F	protein_coding	chrX:49269843-49301461	4333	0.504595	1.3132	1.44242	0.000255928	0.00297143
SERTAD4	SERTA domain containing 4	protein_coding	chr1:210232796-210246631	5470	1.21539	0.440687	-1.40049	0.000255891	0.00297143
CCDC30	coiled-coil domain containing 30	protein_coding	chr1:42463221-42657190	25206	0.10862	0.247089	1.24827	0.000256777	0.00297617
CDCA7	cell division cycle associated 7	protein_coding	chr2:173354820-173368997	3934	44.1876	30.2554	-0.504629	0.00025718	0.00297827
NIPAL3	NIPA like domain containing 3	protein_coding	chr1:24415802-24472976	9396	5.45879	7.94153	0.578828	0.000258074	0.00298603
ENOPH1	enolase-phosphatase 1	protein_coding	chr4:82430590-82461177	2083	39.5281	19.3848	-1.00031	0.000258468	0.002988
C11orf58	chromosome 11 open reading frame 58	protein_coding	chr11:16613132-16758340	10342	27.3498	18.1078	-0.560258	0.000259388	0.00299352
GJA3	gap junction protein alpha 3	protein_coding	chr13:20138255-20161052	5214	7.73308	4.8462	-0.63802	0.000259392	0.00299352
FAS	Fas cell surface death receptor	protein_coding	chr10:88990531-89017059	5578	10.7078	7.60957	-0.451448	0.000259698	0.00299447
DHFR	dihydrofolate reductase	protein_coding	chr5:80626226-80654983	4411	45.8531	26.3983	-0.771361	0.000260734	0.00300125
RCBTB1	RCC1 and BTB domain containing protein 1	protein_coding	chr13:49531946-49585558	4509	6.87003	9.16802	0.458566	0.000260584	0.00300125
E2F5	E2F transcription factor 5	protein_coding	chr8:85177154-85217158	5999	3.1513	1.58535	-0.938554	0.000261021	0.00300196
CNOT7	CCR4-NOT transcription complex subunit 7	protein_coding	chr8:17224966-17246878	10941	13.0485	9.44004	-0.426296	0.00026273	0.00301137
FKBP8	FKBP prolyl isomerase 8	protein_coding	chr19:18531751-18544077	2819	139.176	176.65	0.386417	0.000262718	0.00301137
PDXDC1	pyridoxal dependent decarboxylase domain containing 1	protein_coding	chr16:14974591-15139339	9410	18.0273	24.9864	0.509871	0.000262738	0.00301137
ZBTB41	zinc finger and BTB domain containing 41	protein_coding	chr1:197153680-197200542	8562	9.00445	13.6899	0.650293	0.000262388	0.00301137
DCAF8	DDB1 and CUL4 associated factor 8	protein_coding	chr1:160215715-160262531	7587	5.34974	7.22291	0.476199	0.000263633	0.00301903
CARM1	coactivator associated arginine methyltransferase 1	protein_coding	chr19:10871513-10923070	4455	26.9441	37.0964	0.507185	0.000264723	0.00302279
DYSF	dysferlin	protein_coding	chr2:71453722-71686768	8389	9.93535	6.23661	-0.635196	0.000264461	0.00302279
EVA1B	eva-1 homolog B	protein_coding	chr1:36322031-36324154	1211	28.9556	19.404	-0.532279	0.000264943	0.00302279
NPRL3	NPR3 like, GATOR1 complex subunit	protein_coding	chr16:84271-138860	6609	18.0509	25.9738	0.568911	0.000264797	0.00302279
RASSF1	Ras association domain family member 1	protein_coding	chr3:50329782-50340980	3683	13.1643	17.655	0.467232	0.00026509	0.00302279
TMEM106C	transmembrane protein 106C	protein_coding	chr12:47963569-47968878	3475	43.2006	56.7799	0.435182	0.000265321	0.00302285
NCS1	neuronal calcium sensor 1	protein_coding	chr9:130172404-130237303	5462	27.4424	41.4968	0.649269	0.000265623	0.00302372
ZNF213	zinc finger protein 213	protein_coding	chr16:3129777-3142805	6443	2.90938	4.38862	0.640526	0.000266055	0.00302607
CHSY1	chondroitin sulfate synthase 1	protein_coding	chr15:101175727-101252048	5667	12.9961	9.62399	-0.390591	0.000266289	0.00302615
NUDCD2	NudC domain containing 2	protein_coding	chr5:163446526-163460102	8809	5.84972	7.7836	0.452825	0.000266561	0.00302667
PIK3R1	phosphoinositide-3-kinase regulatory subunit 1	protein_coding	chr5:68215756-68301821	10731	5.63899	3.75154	-0.541787	0.000267303	0.00303253
RELB	RELB proto-oncogene, NF-kB subunit	protein_coding	chr19:45001449-45038198	3016	31.0893	21.478	-0.488329	0.000267901	0.00303674
ZNF251	zinc finger protein 251	protein_coding	chr8:144720907-144756417	5045	4.00103	6.55574	0.746095	0.00026816	0.00303711
STK35	serine/threonine kinase 35	protein_coding	chr20:2101611-2177038	7055	24.0657	32.5362	0.479997	0.000268549	0.00303894
USP22	ubiquitin specific peptidase 22	protein_coding	chr17:20999596-21043760	6777	138.888	84.1449	-0.694305	0.000269792	0.00305043
CARMIL2	capping protein regulator and myosin 1 linker 2	protein_coding	chr16:67644988-67657569	7630	3.08344	1.52758	-0.953159	0.000271465	0.00306159
MAK16	MAK16 homolog	protein_coding	chr8:33485182-33501262	4416	18.3568	9.37244	-0.950279	0.000271306	0.00306159
MMADHC	metabolism of cobalamin associated D	protein_coding	chr2:149569637-149587778	2150	97.0648	55.4047	-0.782344	0.000271109	0.00306159
FOXM1	forkhead box M1	protein_coding	chr12:2857681-2877155	4899	105.11	132.088	0.372718	0.000273101	0.00307493
SGTB	small glutamine rich tetratricopeptide repeat containing beta	protein_coding	chr5:65665928-65723035	5727	20.3589	13.4287	-0.562562	0.000273108	0.00307493
CCDC112	coiled-coil domain containing 112	protein_coding	chr5:115267190-115296693	3149	10.8328	6.57199	-0.680867	0.000273371	0.00307531
RAPH1	Ras association (RalGDS/AF-6) and pleckstrin homology domains 1	protein_coding	chr2:203394345-203535335	11622	10.0045	6.40604	-0.60404	0.000274202	0.00307948
SLC35E2A	solute carrier family 35 member E2A	protein_coding	chr1:1724838-1745999	7713	3.7905	6.52521	0.815656	0.000274188	0.00307948
FBXL2	F-box and leucine rich repeat protein 2	protein_coding	chr3:33277025-33403662	7664	2.26701	3.66252	0.736787	0.000275887	0.00308435
FOXO4	forkhead box O4	protein_coding	chrX:71096197-71103535	3447	2.42773	4.22167	0.845268	0.000275365	0.00308435
MTLN	mitoregulin	protein_coding	chr2:110211529-110245420	2051	7.90815	3.25675	-1.28172	0.000275234	0.00308435
PPP1R10	protein phosphatase 1 regulatory subunit 10	protein_coding	chr6:30600413-30618612	5202	26.2911	19.5125	-0.388664	0.000275902	0.00308435
TNS2	tensin 2	protein_coding	chr12:53046969-53064372	8093	1.42881	0.771724	-0.833545	0.000276018	0.00308435
ZFAND5	zinc finger AN1-type containing 5	protein_coding	chr9:72351413-72365235	7065	71.5367	92.8674	0.419799	0.000275108	0.00308435
IGF2BP3	insulin like growth factor 2 mRNA binding protein 3	protein_coding	chr7:23310209-23470491	8535	21.3522	14.6934	-0.493045	0.000276405	0.00308611
ITCH	itchy E3 ubiquitin protein ligase	protein_coding	chr20:34363241-34540748	10259	72.8924	51.366	-0.461006	0.000278027	0.00309132
LANCL1	LanC like 1	protein_coding	chr2:210431249-210477652	5254	44.3147	65.3184	0.599196	0.000277152	0.00309132
PLEKHF1	pleckstrin homology and FYVE domain containing 1	protein_coding	chr19:29665459-29675477	2298	5.48765	3.15023	-0.765003	0.000278	0.00309132
PPP2R3C	protein phosphatase 2 regulatory subunit B''gamma	protein_coding	chr14:35085467-35122517	3863	12.7374	9.17624	-0.432045	0.000277583	0.00309132
STOX1	storkhead box 1	protein_coding	chr10:68827531-68895432	3914	2.79201	1.52057	-0.833192	0.000277461	0.00309132
C1orf159	chromosome 1 open reading frame 159	protein_coding	chr1:1081818-1116361	6322	9.59873	12.5829	0.434617	0.000278442	0.00309336
CAMK2N1	calcium/calmodulin dependent protein kinase II inhibitor 1	protein_coding	chr1:20482391-20486210	2605	12.0375	5.27717	-1.13647	0.000280117	0.0031027
CDIP1	cell death inducing p53 target 1	protein_coding	chr16:4510669-4538828	4274	9.55367	12.6678	0.447135	0.00028021	0.0031027
MYADM	myeloid associated differentiation marker	protein_coding	chr19:53864763-53876435	4298	156.884	74.7471	-1.06427	0.000279855	0.0031027
PPP1R37	protein phosphatase 1 regulatory subunit 37	protein_coding	chr19:45091396-45148077	7701	12.4979	16.2955	0.426554	0.000279913	0.0031027
ZNF48	zinc finger protein 48	protein_coding	chr16:30378106-30400108	3744	8.07009	5.22521	-0.586287	0.000280547	0.00310387
ARHGEF40	Rho guanine nucleotide exchange factor 40	protein_coding	chr14:21070273-21090248	8194	9.52425	6.35832	-0.537145	0.000281221	0.00310875
EMP3	epithelial membrane protein 3	protein_coding	chr19:48321509-48330553	1645	120.226	78.15	-0.581618	0.000281824	0.00311285
LOX	lysyl oxidase	protein_coding	chr5:122063195-122078360	5547	1.68623	0.829855	-0.976987	0.000282726	0.00311511
PRR11	proline rich 11	protein_coding	chr17:59155499-59204705	4080	104.841	136.622	0.424006	0.000282635	0.00311511
TOLLIP	toll interacting protein	protein_coding	chr11:1274371-1309654	5983	13.159	16.9226	0.405929	0.000282318	0.00311511
LIPH	lipase H	protein_coding	chr3:185506262-185552588	4097	8.37261	13.7992	0.774763	0.000283073	0.00311636
CUEDC2	CUE domain containing 2	protein_coding	chr10:102423245-102432584	1335	30.469	45.3779	0.622048	0.000283982	0.00311942
NOP9	NOP9 nucleolar protein	protein_coding	chr14:24299850-24309124	6045	20.4496	14.2698	-0.480362	0.000284455	0.00311942
PAX6	paired box 6	protein_coding	chr11:31784779-31817961	20639	5.45699	6.87165	0.375819	0.000284113	0.00311942
PRSS22	serine protease 22	protein_coding	chr16:2852730-2858170	2384	19.6946	28.2598	0.566485	0.000283621	0.00311942
TMEM123	transmembrane protein 123	protein_coding	chr11:102396332-102470384	4442	199.8	94.6506	-1.0736	0.000284516	0.00311942
VPS35L	VPS35 endosomal protein sorting factor like	protein_coding	chr16:19555240-19706793	9767	8.93515	11.427	0.397485	0.000284764	0.00311959
MXD3	MAX dimerization protein 3	protein_coding	chr5:177301461-177312757	5154	5.61096	8.70378	0.673968	0.000285363	0.00312104
WLS	Wnt ligand secretion mediator	protein_coding	chr1:68098473-68233120	4459	33.1049	23.5369	-0.452799	0.000285308	0.00312104
PCDH7	protocadherin 7	protein_coding	chr4:30720415-31146805	12249	0.499101	0.167166	-1.50545	0.000286275	0.00312846
ARL5B	ADP ribosylation factor like GTPase 5B	protein_coding	chr10:18659431-18681639	7170	18.8184	10.7314	-0.756427	0.000287075	0.00313209
FRMD3	FERM domain containing 3	protein_coding	chr9:83242990-83538546	6486	2.79759	0.713559	-1.86418	0.000286927	0.00313209
H2AFZ	H2A histone family member Z	protein_coding	chr4:99948086-99950355	2270	295.79	131.691	-1.17106	0.000287454	0.00313367
APOL2	apolipoprotein L2	protein_coding	chr22:36226209-36239954	3417	28.8635	16.2203	-0.781586	0.00028775	0.0031339
DNPEP	aspartyl aminopeptidase	protein_coding	chr2:219373527-219400022	4753	25.1982	17.2744	-0.504991	0.000288669	0.0031339
EIF2AK1	eukaryotic translation initiation factor 2 alpha kinase 1	protein_coding	chr7:6022247-6059175	5492	69.4659	86.6435	0.361892	0.000288777	0.0031339
ITPK1	inositol-tetrakisphosphate 1-kinase	protein_coding	chr14:92936914-93116320	6790	15.0457	19.3765	0.40703	0.000288748	0.0031339
LPCAT2	lysophosphatidylcholine acyltransferase 2	protein_coding	chr16:55509072-55586666	7361	5.86742	4.24215	-0.42411	0.000288879	0.0031339
TXNDC9	thioredoxin domain containing 9	protein_coding	chr2:99318982-99340702	2816	34.4132	22.9993	-0.539082	0.000288268	0.0031339
CCNF	cyclin F	protein_coding	chr16:2429394-2458854	6309	34.8518	43.4165	0.35952	0.000292607	0.00317177
PANK2	pantothenate kinase 2	protein_coding	chr20:3888839-3929882	6768	12.7106	16.9038	0.454371	0.000293393	0.00317771
CAB39L	calcium binding protein 39 like	protein_coding	chr13:49308650-49444064	4944	3.06035	1.87415	-0.66667	0.000294947	0.00319196
SLC38A2	solute carrier family 38 member 2	protein_coding	chr12:46358188-46372773	6509	213.132	262.343	0.341916	0.000295743	0.00319799
NT5DC2	5'-nucleotidase domain containing 2	protein_coding	chr3:52524385-52535054	4799	45.5485	64.3597	0.544457	0.000297593	0.0032154
ALDH4A1	aldehyde dehydrogenase 4 family member A1	protein_coding	chr1:18871430-18902724	3632	40.9115	20.2831	-1.00219	0.000299845	0.00323709
ARMH4	armadillo like helical domain containing 4	protein_coding	chr14:57999735-58298139	7565	4.11039	5.44989	0.448777	0.000301051	0.00323709
CAND2	cullin associated and neddylation dissociated 2 (putative)	protein_coding	chr3:12796472-12871916	5587	6.97772	9.77326	0.5272	0.000300574	0.00323709
CHMP1B	charged multivesicular body protein 1B	protein_coding	chr18:11851396-11854449	3054	34.8964	46.7937	0.463021	0.000301025	0.00323709
FAM200B	family with sequence similarity 200 member B	protein_coding	chr4:15681662-15705565	4817	9.50921	12.3203	0.415677	0.000300712	0.00323709
HEXB	hexosaminidase subunit beta	protein_coding	chr5:74640023-74722647	5015	48.889	33.9225	-0.489705	0.000300754	0.00323709
NEK11	NIMA related kinase 11	protein_coding	chr3:131026850-131350465	5355	2.47978	4.21333	0.798621	0.000301728	0.00324176
OR2B6	olfactory receptor family 2 subfamily B member 6	protein_coding	chr6:27957241-27958182	942	0.41758	2.77317	2.65173	0.000302392	0.00324629
EIF1B	eukaryotic translation initiation factor 1B	protein_coding	chr3:40309707-40312424	1889	21.823	13.4188	-0.670042	0.000303209	0.00325245
BNIP3	BCL2 interacting protein 3	protein_coding	chr10:131966455-131982013	5325	19.3689	8.31948	-1.19759	0.000305616	0.00327303
ZNF219	zinc finger protein 219	protein_coding	chr14:21090077-21104722	6663	7.21992	12.8138	0.872201	0.00030546	0.00327303
ICMT	isoprenylcysteine carboxyl methyltransferase	protein_coding	chr1:6221193-6235972	4910	96.0943	31.8284	-1.64317	0.000306059	0.00327515
TTC3	tetratricopeptide repeat domain 3	protein_coding	chr21:37073226-37203112	15883	26.1527	41.8313	0.712944	0.000308311	0.00329661
SYNC	syncoilin, intermediate filament protein	protein_coding	chr1:32680360-32703596	3487	2.50524	0.88021	-1.47034	0.000309219	0.00330368
CYCS	cytochrome c, somatic	protein_coding	chr7:25120091-25125361	4457	107.531	38.113	-1.52772	0.000309799	0.00330724
CALCOCO1	calcium binding and coiled-coil domain 1	protein_coding	chr12:53708517-53727745	8898	4.95979	8.70585	0.840885	0.00031209	0.00332654
CSF1	colony stimulating factor 1	protein_coding	chr1:109910242-109930992	5238	0.609942	0.164883	-1.80717	0.000312559	0.00332654
HBS1L	HBS1 like translational GTPase	protein_coding	chr6:134960378-135103056	11099	14.4398	10.2617	-0.452822	0.000312399	0.00332654
NBN	nibrin	protein_coding	chr8:89933336-90003228	6156	29.9559	20.4214	-0.516324	0.000312601	0.00332654
GALNT1	polypeptide N-acetylgalactosaminyltransferase 1	protein_coding	chr18:35581117-35711834	5126	33.4442	47.3293	0.538064	0.000312856	0.00332661
LIMK1	LIM domain kinase 1	protein_coding	chr7:74082933-74122525	7038	18.6808	25.8857	0.508982	0.000314159	0.00333781
ICE1	interactor of little elongation complex ELL subunit 1	protein_coding	chr5:5420664-5490220	8681	44.3135	59.3233	0.462479	0.000314462	0.00333838
HIST1H2BG	histone cluster 1 H2B family member g	protein_coding	chr6:26215159-26216692	1534	4.22802	12.1366	1.52348	0.000314755	0.00333885
FNDC3B	fibronectin type III domain containing 3B	protein_coding	chr3:172039578-172401669	13324	17.4192	9.43182	-0.834141	0.000315126	0.00334013
NATD1	N-acetyltransferase domain containing 1	protein_coding	chr17:21238870-21253410	4931	12.4943	17.4923	0.52446	0.000316181	0.00334867
CARD10	caspase recruitment domain family member 10	protein_coding	chr22:37490362-37519542	5754	68.4645	45.0694	-0.555864	0.000317733	0.00335858
CASP2	caspase 2	protein_coding	chr7:143288215-143307696	8020	23.5582	30.4606	0.412998	0.000317865	0.00335858
MOV10	Mov10 RISC complex RNA helicase	protein_coding	chr1:112673141-112700746	6509	46.0939	31.0108	-0.526406	0.00031787	0.00335858
MFSD12	major facilitator superfamily domain containing 12	protein_coding	chr19:3538261-3574290	5290	31.0816	41.6692	0.465311	0.000319252	0.00336787
NSD2	nuclear receptor binding SET domain protein 2	protein_coding	chr4:1871393-1982207	19807	26.3097	34.4442	0.431329	0.000319107	0.00336787
GOLPH3L	golgi phosphoprotein 3 like	protein_coding	chr1:150646230-150697154	3334	12.6082	17.5647	0.517177	0.000320219	0.00337489
NPR2	natriuretic peptide receptor 2	protein_coding	chr9:35792154-35809732	3865	2.66951	4.33729	0.748627	0.000320421	0.00337489
ZBTB33	zinc finger and BTB domain containing 33	protein_coding	chrX:120250752-120258398	5313	21.6155	14.9216	-0.48955	0.000321307	0.00338155
TBX19	T-box 19	protein_coding	chr1:168280877-168314426	3810	1.26115	2.26333	0.893745	0.000322393	0.00338872
ZDHHC24	zinc finger DHHC-type containing 24	protein_coding	chr11:66520637-66546235	6535	5.75247	7.60188	0.444874	0.000322495	0.00338872
ELMO2	engulfment and cell motility 2	protein_coding	chr20:46366050-46432985	6597	23.1975	16.3237	-0.466216	0.000323877	0.00340058
DNMT3A	DNA methyltransferase 3 alpha	protein_coding	chr2:25227855-25342590	12020	4.46214	3.2384	-0.418924	0.000324437	0.00340379
ASMTL	acetylserotonin O-methyltransferase like	protein_coding	chrX:1403139-1453762	3506	12.5272	8.97497	-0.438643	0.000325508	0.00341236
TSPAN12	tetraspanin 12	protein_coding	chr7:120787320-120858402	3368	14.0366	9.22191	-0.557994	0.00032647	0.00341976
AFAP1L1	actin filament associated protein 1 like 1	protein_coding	chr5:149271859-149343637	6568	28.3639	16.2631	-0.773083	0.000326852	0.00342108
GDE1	glycerophosphodiester phosphodiesterase 1	protein_coding	chr16:19501693-19522123	4390	29.6495	39.541	0.459044	0.000327961	0.00342733
RNF217	ring finger protein 217	protein_coding	chr6:124962545-125092633	12779	4.47192	3.0682	-0.498874	0.000327843	0.00342733
MIEN1	migration and invasion enhancer 1	protein_coding	chr17:39728496-39730532	2037	15.0626	20.4947	0.483602	0.000328692	0.00343229
PRPF40A	pre-mRNA processing factor 40 homolog A	protein_coding	chr2:152651593-152717997	9536	49.4275	38.0473	-0.334821	0.000328998	0.00343281
TENT4A	terminal nucleotidyltransferase 4A	protein_coding	chr5:6713432-6757044	6356	36.8623	48.8711	0.447054	0.000331037	0.0034514
EXOC3	exocyst complex component 3	protein_coding	chr5:443175-471937	8165	27.9866	35.0255	0.366623	0.000331354	0.00345202
C6orf89	chromosome 6 open reading frame 89	protein_coding	chr6:36871870-36928964	7340	17.5708	24.8701	0.538852	0.000332059	0.00345398
CIAO2A	cytosolic iron-sulfur assembly component 2A	protein_coding	chr15:64072565-64093857	2260	28.7607	20.1955	-0.469966	0.000331834	0.00345398
ABHD2	abhydrolase domain containing 2	protein_coding	chr15:89087459-89202355	10068	24.8006	34.4202	0.513963	0.000333168	0.00346283
FAM177A1	family with sequence similarity 177 member A1	protein_coding	chr14:35044907-35113130	8385	14.0196	8.82982	-0.635894	0.000333917	0.00346322
SENP6	SUMO specific peptidase 6	protein_coding	chr6:75601509-75718281	11417	11.9723	15.1359	0.38028	0.000333781	0.00346322
WNK4	WNK lysine deficient protein kinase 4	protein_coding	chr17:42780610-42797066	5287	9.52201	3.79155	-1.31514	0.000333982	0.00346322
PLAGL2	PLAG1 like zinc finger 2	protein_coding	chr20:32192504-32207743	5656	29.9656	22.2709	-0.386846	0.000335475	0.00347601
JPH4	junctophilin 4	protein_coding	chr14:23568035-23578790	5297	0.338009	0.0773219	-2.03885	0.000337053	0.00348966
MTPN	myotrophin	protein_coding	chr7:135926760-135977359	3782	127.717	191.838	0.641567	0.000339779	0.00351516
DDX59	DEAD-box helicase 59	protein_coding	chr1:200623896-200669907	4410	5.97478	3.79149	-0.610027	0.000340488	0.00351978
PEPD	peptidase D	protein_coding	chr19:33386950-33521791	4477	32.8753	50.4048	0.673191	0.000340769	0.00351996
DDB1	damage specific DNA binding protein 1	protein_coding	chr11:61299451-61342596	13950	50.8032	68.0622	0.467969	0.000341206	0.00352006
HIPK3	homeodomain interacting protein kinase 3	protein_coding	chr11:33256672-33357023	8164	22.6829	33.4195	0.605343	0.000341304	0.00352006
ARHGAP39	Rho GTPase activating protein 39	protein_coding	chr8:144529179-144605816	4888	14.2112	19.5895	0.509302	0.00034294	0.00352522
F11R	F11 receptor	protein_coding	chr1:160995211-161021343	5061	9.33634	12.5106	0.462421	0.000342707	0.00352522
MXD4	MAX dimerization protein 4	protein_coding	chr4:2247432-2262109	6873	9.03444	15.2272	0.795436	0.000342478	0.00352522
PIGU	phosphatidylinositol glycan anchor biosynthesis class U	protein_coding	chr20:34560542-34698790	2705	24.1504	31.0179	0.402438	0.000343121	0.00352522
SNX13	sorting nexin 13	protein_coding	chr7:17790761-17940501	16418	4.142	5.73203	0.508311	0.00034264	0.00352522
CARS	cysteinyl-tRNA synthetase	protein_coding	chr11:3000922-3057613	10037	19.9136	27.0894	0.487805	0.000344497	0.00352556
HAPLN3	hyaluronan and proteoglycan link protein 3	protein_coding	chr15:88877288-88895626	3524	2.76347	1.40128	-0.945538	0.000344471	0.00352556
HIPK2	homeodomain interacting protein kinase 2	protein_coding	chr7:139561570-139777998	15622	12.822	7.50155	-0.729113	0.000343992	0.00352556
MTHFD1L	methylenetetrahydrofolate dehydrogenase (NADP+ dependent) 1 like	protein_coding	chr6:150865549-151101887	5021	41.2494	22.5001	-0.853089	0.000343709	0.00352556
NUMA1	nuclear mitotic apparatus protein 1	protein_coding	chr11:72002864-72080693	15224	30.6739	39.9947	0.424604	0.000344998	0.00352556
RNF215	ring finger protein 215	protein_coding	chr22:30368811-30421771	10624	7.21285	4.89812	-0.514136	0.000344603	0.00352556
SLC35F2	solute carrier family 35 member F2	protein_coding	chr11:107790991-107928293	3483	39.0347	20.8412	-0.88979	0.000344906	0.00352556
AP4E1	adaptor related protein complex 4 subunit epsilon 1	protein_coding	chr15:50908672-51005895	7354	6.29411	4.42979	-0.464954	0.000346129	0.00353001
CKAP2L	cytoskeleton associated protein 2 like	protein_coding	chr2:112736349-112764664	5464	70.3835	52.7393	-0.372969	0.000346199	0.00353001
TENT5A	terminal nucleotidyltransferase 5A	protein_coding	chr6:81491439-81752774	6053	1.76294	1.02257	-0.734172	0.000346224	0.00353001
CEP104	centrosomal protein 104	protein_coding	chr1:3812086-3857214	7871	13.1429	17.5268	0.460208	0.000347358	0.00353649
RXRB	retinoid X receptor beta	protein_coding	chr6:33193588-33200688	3920	19.7206	27.1503	0.507272	0.000347652	0.00353649
THSD1	thrombospondin type 1 domain containing 1	protein_coding	chr13:52377167-52416373	3705	1.66471	0.778288	-1.07518	0.000347545	0.00353649
E2F4	E2F transcription factor 4	protein_coding	chr16:67192155-67198918	3596	44.2389	25.8088	-0.74129	0.000348314	0.00354053
BCAM	basal cell adhesion molecule (Lutheran blood group)	protein_coding	chr19:44809059-44821421	5009	38.3476	26.7488	-0.473446	0.000348969	0.00354403
PPP1R3B	protein phosphatase 1 regulatory subunit 3B	protein_coding	chr8:9136255-9151574	5738	9.28012	5.46573	-0.724427	0.000349188	0.00354403
STARD4	StAR related lipid transfer domain containing 4	protein_coding	chr5:111496033-111512590	5684	30.2045	20.1026	-0.546737	0.000351025	0.00355997
PCSK7	proprotein convertase subtilisin/kexin type 7	protein_coding	chr11:117204337-117232525	22303	3.28649	5.10958	0.691063	0.000351467	0.00355998
SLC25A26	solute carrier family 25 member 26	protein_coding	chr3:66133610-66388116	5850	3.56173	4.79321	0.470875	0.000351557	0.00355998
CCNI	cyclin I	protein_coding	chr4:77047155-77075989	3728	84.5234	112.896	0.460318	0.000352742	0.00356928
ING4	inhibitor of growth family member 4	protein_coding	chr12:6650301-6663142	2709	12.7826	22.848	0.878617	0.000353194	0.00357035
PAPOLA	poly(A) polymerase alpha	protein_coding	chr14:96501433-96567111	13607	28.3418	14.9295	-0.908553	0.000353381	0.00357035
SLC35E2B	solute carrier family 35 member E2B	protein_coding	chr1:1659529-1692728	8395	19.4491	28.8915	0.608849	0.000353995	0.00357385
THEMIS2	thymocyte selection associated family member 2	protein_coding	chr1:27872543-27886685	4621	4.57305	2.18978	-0.993485	0.000354853	0.00357712
TMTC2	transmembrane and tetratricopeptide repeat containing 2	protein_coding	chr12:82686880-83134870	8323	1.95124	1.15171	-0.711189	0.000354776	0.00357712
SNAI1	snail family transcriptional repressor 1	protein_coding	chr20:49982980-49988886	1705	8.41267	4.45461	-0.863795	0.000355724	0.00358321
LIMS2	LIM zinc finger domain containing 2	protein_coding	chr2:127638381-127681786	8487	4.22466	2.95288	-0.473318	0.000357503	0.00359842
MPC2	mitochondrial pyruvate carrier 2	protein_coding	chr1:167916675-167937072	2638	32.616	12.3552	-1.41193	0.000358468	0.00360541
MSRB3	methionine sulfoxide reductase B3	protein_coding	chr12:65278643-65491430	7405	19.1514	14.1844	-0.391132	0.000359122	0.00360929
FOPNL	FGFR1OP N-terminal like	protein_coding	chr16:15865719-15888625	2392	28.1359	12.4097	-1.18019	0.000359632	0.0036117
TCF7	transcription factor 7	protein_coding	chr5:134114681-134151865	10093	4.48062	2.65817	-0.727341	0.000360209	0.00361477
ZNF382	zinc finger protein 382	protein_coding	chr19:36604817-36634114	11319	0.129055	0.339586	1.42572	0.000360478	0.00361477
CLIC1	chloride intracellular channel 1	protein_coding	chr6:31730581-31739763	1942	541.524	389.083	-0.434731	0.000360867	0.00361596
SAMD4B	sterile alpha motif domain containing 4B	protein_coding	chr19:39342396-39385710	8057	34.4445	23.4959	-0.516206	0.000361159	0.00361618
AC008554.1	zinc finger protein 737	protein_coding	chr19:20535825-20565809	8978	2.31951	3.26448	0.538529	0.000362067	0.00361716
TACC1	transforming acidic coiled-coil containing protein 1	protein_coding	chr8:38728186-38853028	12577	15.2876	7.8604	-0.946814	0.000362056	0.00361716
UBIAD1	UbiA prenyltransferase domain containing 1	protein_coding	chr1:11273206-11296049	5082	12.0818	15.6531	0.414691	0.000362005	0.00361716
PLSCR4	phospholipid scramblase 4	protein_coding	chr3:146192335-146251179	4231	3.99929	1.5804	-1.26794	0.00036239	0.00361768
FBXW4	F-box and WD repeat domain containing 4	protein_coding	chr10:101610664-101695295	5038	1.855	3.21519	0.849701	0.000362766	0.00361874
PADI2	peptidyl arginine deiminase 2	protein_coding	chr1:17066761-17119451	6000	164.91	457.7	1.56183	0.000365571	0.003644
CREB3	cAMP responsive element binding protein 3	protein_coding	chr9:35732598-35736999	1635	51.2598	37.5262	-0.407507	0.000366819	0.00365196
STX3	syntaxin 3	protein_coding	chr11:59713456-59805882	7308	16.207	11.3257	-0.476913	0.000366915	0.00365196
CHRNA3	cholinergic receptor nicotinic alpha 3 subunit	protein_coding	chr15:78593052-78621295	4761	0.204487	0.0227618	-3.02025	0.000369308	0.00366954
MNAT1	MNAT1 component of CDK activating kinase	protein_coding	chr14:60734742-60969965	3877	8.83075	6.1621	-0.47878	0.000369	0.00366954
SEC22C	SEC22 homolog C, vesicle trafficking protein	protein_coding	chr3:42547969-42601080	8159	20.1298	13.1389	-0.582598	0.000369503	0.00366954
IGIP	IgA inducing protein	protein_coding	chr5:140125935-140129392	3458	1.12399	2.32128	1.0972	0.000370353	0.00367161
NDUFS4	NADH:ubiquinone oxidoreductase subunit S4	protein_coding	chr5:53560633-53683338	1174	60.6547	32.8169	-0.870498	0.000370044	0.00367161
RP1L1	RP1 like 1	protein_coding	chr8:10606349-10712187	8922	0.0411428	0.176241	2.16877	0.000370534	0.00367161
LRIG3	leucine rich repeats and immunoglobulin like domains 3	protein_coding	chr12:58872149-58920522	5893	7.05178	5.06971	-0.433094	0.000371648	0.00367992
MCIDAS	multiciliate differentiation and DNA synthesis associated cell cycle protein	protein_coding	chr5:55219614-55227315	2091	6.57867	3.87705	-0.717304	0.000371956	0.00368025
NDUFB6	NADH:ubiquinone oxidoreductase subunit B6	protein_coding	chr9:32553001-32573184	1386	45.1736	28.4965	-0.62996	0.000372393	0.00368185
ACSF3	acyl-CoA synthetase family member 3	protein_coding	chr16:89088375-89164121	14618	3.90808	5.196	0.455934	0.000372914	0.00368389
CCDC90B	coiled-coil domain containing 90B	protein_coding	chr11:83259097-83286407	6561	7.62929	5.27248	-0.488417	0.00037315	0.00368389
CBWD1	COBW domain containing 1	protein_coding	chr9:121038-179147	14170	1.53437	2.09443	0.495345	0.000374864	0.00368828
GLTP	glycolipid transfer protein	protein_coding	chr12:109850945-109880541	2747	22.4868	38.9143	0.856678	0.000374817	0.00368828
RIPOR3	RIPOR family member 3	protein_coding	chr20:50586108-50691527	6008	0.0475434	0.213407	2.10361	0.00037495	0.00368828
RNF208	ring finger protein 208	protein_coding	chr9:137220247-137221581	1150	21.1754	31.0174	0.590484	0.000374972	0.00368828
TAPT1	transmembrane anterior posterior transformation 1	protein_coding	chr4:16160505-16227410	7758	2.00165	2.80602	0.526555	0.000374936	0.00368828
APOOL	apolipoprotein O like	protein_coding	chrX:85003877-85093316	6497	9.56595	12.0002	0.369839	0.000375784	0.00369355
GPR137C	G protein-coupled receptor 137C	protein_coding	chr14:52552836-52637713	6505	2.59743	1.53542	-0.722127	0.000376395	0.00369364
TNIP2	TNFAIP3 interacting protein 2	protein_coding	chr4:2741648-2756376	2686	38.326	21.9224	-0.770737	0.000376443	0.00369364
UBOX5	U-box domain containing 5	protein_coding	chr20:3107573-3160196	4738	5.76406	7.70087	0.460801	0.00037662	0.00369364
GPRASP2	G protein-coupled receptor associated sorting protein 2	protein_coding	chrX:102712176-102717733	3975	6.97226	3.89678	-0.793241	0.000377283	0.00369743
DEAF1	DEAF1 transcription factor	protein_coding	chr11:644233-706715	4452	9.36984	14.5437	0.666752	0.000378704	0.0036988
MCF2L	MCF.2 cell line derived transforming sequence like	protein_coding	chr13:112894378-113099742	23158	0.155263	0.350268	1.18759	0.000378073	0.0036988
MDC1	mediator of DNA damage checkpoint 1	protein_coding	chr6:30699807-30717447	7622	30.0036	20.3654	-0.513019	0.000378403	0.0036988
PSMC1	proteasome 26S subunit, ATPase 1	protein_coding	chr14:90256527-90275429	6129	16.7758	9.32673	-0.82183	0.000378249	0.0036988
VRK2	VRK serine/threonine kinase 2	protein_coding	chr2:57907629-58159920	3531	27.9714	20.9168	-0.377258	0.000378805	0.0036988
PCNP	PEST proteolytic signal containing nuclear protein	protein_coding	chr3:101574095-101594437	3102	102.16	127.744	0.364221	0.000380386	0.00371154
NUMB	NUMB endocytic adaptor protein	protein_coding	chr14:73275107-73458617	9546	14.5771	10.7429	-0.396859	0.000381034	0.00371515
ERICH5	glutamate rich 5	protein_coding	chr8:98064522-98093610	1550	2.70629	1.11727	-1.23052	0.000381827	0.00371747
HEG1	heart development protein with EGF like domains 1	protein_coding	chr3:124965710-125055997	9964	11.8886	5.18255	-1.13565	0.000381699	0.00371747
HIPK1	homeodomain interacting protein kinase 1	protein_coding	chr1:113929324-113977869	9148	10.2935	19.922	1.01499	0.000382781	0.00371864
TMEM159	transmembrane protein 159	protein_coding	chr16:21158377-21180616	2558	10.7219	7.05059	-0.565243	0.000383059	0.00371864
TSPAN3	tetraspanin 3	protein_coding	chr15:77041404-77083984	8506	20.0235	12.8459	-0.601611	0.000382915	0.00371864
ZFP1	ZFP1 zinc finger protein	protein_coding	chr16:75148494-75172236	3759	15.7326	11.2112	-0.447558	0.00038225	0.00371864
METTL9	methyltransferase like 9	protein_coding	chr16:21597218-21657473	6953	18.1709	22.5005	0.351224	0.00038395	0.00372459
CAP1	cyclase associated actin cytoskeleton regulatory protein 1	protein_coding	chr1:40040233-40072649	3814	492.233	316.76	-0.598882	0.000385252	0.00373452
MAPK10	mitogen-activated protein kinase 10	protein_coding	chr4:85990007-86594625	42646	0.0613445	0.124062	1.06043	0.000387945	0.00375791
SYNGR3	synaptogyrin 3	protein_coding	chr16:1989660-1994275	3395	12.6626	6.09508	-0.994542	0.000389893	0.00377404
NADK2	NAD kinase 2, mitochondrial	protein_coding	chr5:36192589-36242279	5015	19.2536	25.9392	0.471393	0.00039055	0.00377494
TANC1	tetratricopeptide repeat, ankyrin repeat and coiled-coil containing 1	protein_coding	chr2:158968640-159232659	14915	8.49148	5.50948	-0.577626	0.000390312	0.00377494
MASTL	microtubule associated serine/threonine kinase like	protein_coding	chr10:27154824-27186924	3631	51.282	39.2966	-0.341497	0.000391424	0.00378065
EREG	epiregulin	protein_coding	chr4:74365145-74388749	5713	38.1358	47.7204	0.366652	0.000392602	0.00378875
PMP22	peripheral myelin protein 22	protein_coding	chr17:15229777-15265326	3191	39.9223	20.3778	-0.906738	0.000392828	0.00378875
FANCM	FA complementation group M	protein_coding	chr14:45135930-45200890	8478	3.80785	4.97606	0.427579	0.000393121	0.00378885
MTA1	metastasis associated 1	protein_coding	chr14:105419820-105470729	6966	16.4788	22.0134	0.464869	0.000393593	0.00379067
MATN3	matrilin 3	protein_coding	chr2:19992052-20012668	3151	8.00257	4.94016	-0.648863	0.0003942	0.00379378
UBE3C	ubiquitin protein ligase E3C	protein_coding	chr7:157138916-157269370	9215	51.4247	63.74	0.352593	0.000394757	0.00379641
PUS7L	pseudouridine synthase 7 like	protein_coding	chr12:43718993-43758817	14037	4.334	5.80882	0.464803	0.000395761	0.00380061
WDR44	WD repeat domain 44	protein_coding	chrX:118346073-118449961	4202	17.0172	11.1	-0.579579	0.000395635	0.00380061
SLC25A13	solute carrier family 25 member 13	protein_coding	chr7:96120220-96322147	3710	41.9928	30.7582	-0.404824	0.000396045	0.00380061
ZNHIT1	zinc finger HIT-type containing 1	protein_coding	chr7:101218165-101224190	5013	20.9869	27.1466	0.415547	0.000398449	0.00382094
RBM15B	RNA binding motif protein 15B	protein_coding	chr3:51391285-51397908	6624	16.5081	28.4966	0.845503	0.000399572	0.00382897
CHD4	chromodomain helicase DNA binding protein 4	protein_coding	chr12:6570082-6614524	12713	1.47932	1.96979	0.45647	0.000400125	0.00383153
PCED1A	PC-esterase domain containing 1A	protein_coding	chr20:2835314-2841190	2320	32.9851	24.0094	-0.417276	0.000400902	0.00383622
MTA2	metastasis associated 1 family member 2	protein_coding	chr11:62593214-62601865	4261	70.2818	45.6017	-0.58765	0.000402207	0.00384596
LRRN4	leucine rich repeat neuronal 4	protein_coding	chr20:6040778-6054049	2692	111.835	151.373	0.483111	0.000402943	0.00385025
FGF2	fibroblast growth factor 2	protein_coding	chr4:122826708-122898236	6775	14.0472	8.11459	-0.767247	0.000403591	0.00385095
RAD23B	RAD23 homolog B, nucleotide excision repair protein	protein_coding	chr9:107283137-107332192	4613	111.581	84.9705	-0.351599	0.000403399	0.00385095
GDF11	growth differentiation factor 11	protein_coding	chr12:55743280-55757278	8657	7.08497	5.22214	-0.397958	0.000405549	0.00386687
PTPN11	protein tyrosine phosphatase non-receptor type 11	protein_coding	chr12:112418351-112509913	7023	43.8896	64.6452	0.611922	0.000405881	0.00386728
TNIP1	TNFAIP3 interacting protein 1	protein_coding	chr5:151029945-151093577	5793	18.2613	26.9442	0.614407	0.000407434	0.00387784
TRMT44	tRNA methyltransferase 44 homolog	protein_coding	chr4:8436140-8493531	7752	1.46109	2.26567	0.68375	0.000407569	0.00387784
MSANTD2	Myb/SANT DNA binding domain containing 2	protein_coding	chr11:124766498-124800673	4501	3.63661	4.96926	0.493205	0.000409658	0.00389495
PTPRO	protein tyrosine phosphatase receptor type O	protein_coding	chr12:15322508-15598331	8340	2.76131	1.22914	-1.10034	0.000410203	0.00389737
PRSS12	serine protease 12	protein_coding	chr4:118280038-118353003	5725	2.17356	0.875159	-1.23237	0.000411113	0.00390048
PTMA	prothymosin alpha	protein_coding	chr2:231706895-231713541	3378	454.368	283.748	-0.642015	0.000410921	0.00390048
C12orf57	chromosome 12 open reading frame 57	protein_coding	chr12:6942978-6946003	1806	32.7487	22.3847	-0.506439	0.000411828	0.00390449
HOMER3	homer scaffold protein 3	protein_coding	chr19:18929201-18941261	3422	8.27806	11.0927	0.465346	0.000413242	0.00391513
KISS1R	KISS1 receptor	protein_coding	chr19:917287-921005	1670	3.61267	1.56966	-1.1308	0.00041458	0.00392503
MTFR2	mitochondrial fission regulator 2	protein_coding	chr6:136231024-136250335	2450	9.59148	13.9103	0.576338	0.000417983	0.00395445
CLNS1A	chloride nucleotide-sensitive channel 1A	protein_coding	chr11:77514936-77637805	4592	27.6649	19.0369	-0.500246	0.000418675	0.00395819
DCUN1D2	defective in cullin neddylation 1 domain containing 2	protein_coding	chr13:113455819-113490951	4345	5.05957	7.09294	0.532995	0.000419117	0.00395958
GALNT11	polypeptide N-acetylgalactosaminyltransferase 11	protein_coding	chr7:152025674-152122340	8288	13.6335	17.6097	0.414156	0.000420674	0.00396869
SPART	spartin	protein_coding	chr13:36301638-36370180	6534	15.9995	11.0338	-0.490755	0.000420471	0.00396869
RANBP10	RAN binding protein 10	protein_coding	chr16:67723070-67806652	6456	9.9176	13.6744	0.510987	0.000421865	0.00397711
ZBTB45	zinc finger and BTB domain containing 45	protein_coding	chr19:58513530-58538911	3006	7.83341	12.5578	0.731165	0.000422566	0.00398092
FAM184A	family with sequence similarity 184 member A	protein_coding	chr6:118959763-119149387	7791	3.90998	5.09953	0.425123	0.000424257	0.00399381
HIST1H3E	histone cluster 1 H3 family member e	protein_coding	chr6:26224199-26227473	2679	1.74335	4.07489	1.2487	0.000424531	0.00399381
DZIP1	DAZ interacting zinc finger protein 1	protein_coding	chr13:95578202-95644703	8470	8.88729	6.46375	-0.418997	0.000426328	0.00400606
JOSD1	Josephin domain containing 1	protein_coding	chr22:38685543-38701556	4326	44.4626	33.3636	-0.37324	0.000426731	0.00400606
LZTS3	leucine zipper tumor suppressor family member 3	protein_coding	chr20:3162617-3173592	5395	8.8338	13.8654	0.69639	0.00042657	0.00400606
TK2	thymidine kinase 2	protein_coding	chr16:66508003-66552544	7169	6.40814	8.43034	0.441237	0.000427594	0.00401135
WWTR1	WW domain containing transcription regulator 1	protein_coding	chr3:149517235-149736714	8413	114.151	88.626	-0.322521	0.000427897	0.00401139
LSM12	LSM12 homolog	protein_coding	chr17:44034635-44067619	2811	30.0029	16.5532	-0.829124	0.000428478	0.00401319
PAN3	poly(A) specific ribonuclease subunit PAN3	protein_coding	chr13:28138506-28295335	6352	7.62814	10.3856	0.488894	0.000428689	0.00401319
UBP1	upstream binding protein 1	protein_coding	chr3:33388336-33441371	9760	19.9816	24.4818	0.335531	0.000429723	0.00402006
DZIP1L	DAZ interacting zinc finger protein 1 like	protein_coding	chr3:138061990-138115818	5045	3.86877	2.37996	-0.649913	0.000431939	0.00402672
HIST3H2A	histone cluster 3 H2A	protein_coding	chr1:228456979-228457873	895	22.8205	44.2035	0.987498	0.00043185	0.00402672
PLEC	plectin	protein_coding	chr8:143915147-143976734	16991	235.182	319.354	0.481061	0.000431247	0.00402672
SLC17A5	solute carrier family 17 member 5	protein_coding	chr6:73593379-73653992	3441	10.565	21.1843	1.0303	0.000431763	0.00402672
SLC7A6	solute carrier family 7 member 6	protein_coding	chr16:68264516-68301823	7588	40.5393	29.1287	-0.433576	0.000431545	0.00402672
MAF1	MAF1 homolog, negative regulator of RNA polymerase III	protein_coding	chr8:144104461-144107611	2415	101.653	126.252	0.354593	0.000432861	0.00403251
RPS6KA1	ribosomal protein S6 kinase A1	protein_coding	chr1:26529761-26575030	5884	32.5106	23.864	-0.4056	0.000434281	0.00404175
TNFSF4	TNF superfamily member 4	protein_coding	chr1:173183731-173207331	3963	0.116349	0.407537	1.79351	0.000434457	0.00404175
ELOB	elongin B	protein_coding	chr16:2771414-2777297	1128	137.289	170.739	0.3567	0.000435434	0.00404475
MEAK7	MTOR associated protein, eak-7 homolog	protein_coding	chr16:84476355-84554033	8157	10.8435	8.00501	-0.393213	0.000435686	0.00404475
SOX12	SRY-box 12	protein_coding	chr20:325595-330224	4630	21.4486	39.1423	0.93833	0.000435677	0.00404475
SIKE1	suppressor of IKBKE 1	protein_coding	chr1:114769479-114780685	5894	30.4775	39.9624	0.432156	0.000436025	0.00404488
WARS2	tryptophanyl tRNA synthetase 2, mitochondrial	protein_coding	chr1:119031216-119140671	3847	4.38363	2.28173	-0.911557	0.000436304	0.00404488
RAPSN	receptor associated protein of the synapse	protein_coding	chr11:47437764-47449143	1876	0.144956	0.629897	2.12518	0.000437681	0.00405483
FAM234A	family with sequence similarity 234 member A	protein_coding	chr16:234521-272183	6132	23.5387	31.7938	0.475489	0.000439542	0.00406926
CACTIN	cactin, spliceosome C complex subunit	protein_coding	chr19:3610645-3626815	5948	9.87916	15.6443	0.721291	0.000442052	0.00408402
STAMBPL1	STAM binding protein like 1	protein_coding	chr10:88879734-88975153	6323	4.11434	2.25779	-0.835331	0.000441762	0.00408402
UBE2H	ubiquitin conjugating enzyme E2 H	protein_coding	chr7:129830732-129952949	6503	36.3146	48.9876	0.476517	0.000441553	0.00408402
CCDC97	coiled-coil domain containing 97	protein_coding	chr19:41310172-41324873	3828	22.2001	27.2407	0.337697	0.000444374	0.00410264
BCL9	BCL9 transcription coactivator	protein_coding	chr1:147541501-147626216	6331	8.02388	10.5307	0.436047	0.000447493	0.00412859
LMAN1	lectin, mannose binding 1	protein_coding	chr18:59327823-59359265	6070	92.1504	70.7216	-0.338892	0.000448596	0.00413592
CALM2	calmodulin 2	protein_coding	chr2:47160083-47176921	7114	124.486	86.5694	-0.486522	0.000450183	0.0041477
TRIM9	tripartite motif containing 9	protein_coding	chr14:50975262-51096061	8945	6.50796	3.74073	-0.743859	0.000451569	0.0041576
CHEK1	checkpoint kinase 1	protein_coding	chr11:125625665-125676255	5098	42.6046	27.739	-0.581251	0.000452791	0.00416027
LATS2	large tumor suppressor kinase 2	protein_coding	chr13:20973036-21061586	5613	14.2859	18.0171	0.377301	0.000452676	0.00416027
NSRP1	nuclear speckle splicing regulatory protein 1	protein_coding	chr17:30115521-30186475	4806	19.0031	14.2734	-0.370902	0.000452405	0.00416027
ALKBH8	alkB homolog 8, tRNA methyltransferase	protein_coding	chr11:107502726-107565746	4506	16.6597	11.0192	-0.562466	0.000453435	0.00416198
TSPYL4	TSPY like 4	protein_coding	chr6:116249961-116254140	4180	7.8336	11.6563	0.619721	0.000453599	0.00416198
MTMR6	myotubularin related protein 6	protein_coding	chr13:25246201-25288009	5779	14.4772	9.82434	-0.523246	0.00045486	0.00416896
OSBPL5	oxysterol binding protein like 5	protein_coding	chr11:3087107-3166739	7473	6.0775	7.953	0.432922	0.000454983	0.00416896
UBFD1	ubiquitin family domain containing 1	protein_coding	chr16:23557721-23574389	8260	21.2968	26.9008	0.381348	0.000455434	0.00417025
HPS1	HPS1 biogenesis of lysosomal organelles complex 3 subunit 1	protein_coding	chr10:98416198-98446947	5301	9.19038	12.1854	0.447815	0.000458333	0.00419392
KCNAB2	potassium voltage-gated channel subfamily A regulatory beta subunit 2	protein_coding	chr1:5990927-6101193	17329	0.895883	1.49398	0.788803	0.000459003	0.00419431
LRRC42	leucine rich repeat containing 42	protein_coding	chr1:53946085-53968168	2164	55.4715	39.5142	-0.448244	0.000458954	0.00419431
CLOCK	clock circadian regulator	protein_coding	chr4:55427903-55546909	11533	5.23079	3.20959	-0.655192	0.000459355	0.00419466
FZD3	frizzled class receptor 3	protein_coding	chr8:28494205-28574267	13786	1.23461	1.71915	0.521399	0.000459764	0.00419554
AHCYL2	adenosylhomocysteinase like 2	protein_coding	chr7:129225023-129430211	6858	9.62689	13.2641	0.503996	0.000460325	0.0041978
BCOR	BCL6 corepressor	protein_coding	chrX:40049815-40177329	8544	10.674	7.59392	-0.451926	0.000461635	0.00420688
MMP16	matrix metallopeptidase 16	protein_coding	chr8:88032011-88328025	12108	2.13143	0.932335	-1.12958	0.000462124	0.00420848
EIF5A2	eukaryotic translation initiation factor 5A2	protein_coding	chr3:170888418-170908644	5541	9.635	5.70641	-0.699657	0.0004634	0.00421301
M6PR	mannose-6-phosphate receptor, cation dependent	protein_coding	chr12:8940361-8949761	3585	83.7659	49.1774	-0.739741	0.000463145	0.00421301
ORC4	origin recognition complex subunit 4	protein_coding	chr2:147930397-148021604	8915	9.2133	6.96488	-0.360904	0.000463567	0.00421301
TBC1D12	TBC1 domain family member 12	protein_coding	chr10:94402504-94535930	6921	2.9266	1.84256	-0.62956	0.000464777	0.00422115
AP4M1	adaptor related protein complex 4 subunit mu 1	protein_coding	chr7:100101549-100110345	4722	18.8941	14.2969	-0.360223	0.000465561	0.00422121
B4GALT6	beta-1,4-galactosyltransferase 6	protein_coding	chr18:31622247-31685836	5306	11.0982	5.88841	-0.881432	0.000465684	0.00422121
DCK	deoxycytidine kinase	protein_coding	chr4:70992538-71030914	3103	25.2622	16.8712	-0.54755	0.000467622	0.00422121
FUOM	fucose mutarotase	protein_coding	chr10:133355158-133358025	1270	22.4753	13.9614	-0.639856	0.000467347	0.00422121
HIF1AN	hypoxia inducible factor 1 subunit alpha inhibitor	protein_coding	chr10:100529072-100559998	13894	7.57406	9.76431	0.408687	0.000467215	0.00422121
MARK2	microtubule affinity regulating kinase 2	protein_coding	chr11:63838928-63911019	6154	16.3792	21.33	0.425619	0.000466628	0.00422121
NSG1	neuronal vesicle trafficking associated 1	protein_coding	chr4:4348140-4419058	4355	0.590733	0.125679	-2.08361	0.000467543	0.00422121
PSMA3	proteasome subunit alpha 3	protein_coding	chr14:58244843-58272012	3107	65.5927	48.0809	-0.408965	0.000467018	0.00422121
UEVLD	UEV and lactate/malate dehyrogenase domains	protein_coding	chr11:18529609-18588747	5515	13.3012	8.89169	-0.541921	0.000467031	0.00422121
PTEN	phosphatase and tensin homolog	protein_coding	chr10:87863625-87971930	11069	10.1001	12.5939	0.360803	0.000468458	0.00422591
TBX2	T-box 2	protein_coding	chr17:61399843-61409466	6082	1.94923	1.17585	-0.686871	0.000470943	0.00424546
PLK1	polo like kinase 1	protein_coding	chr16:23677656-23690367	4760	46.4892	63.2804	0.492528	0.000471593	0.00424846
ACTG1	actin gamma 1	protein_coding	chr17:81509971-81523847	2920	2843.77	1971.72	-0.493284	0.000472885	0.00425684
HTATSF1	HIV-1 Tat specific factor 1	protein_coding	chrX:136497079-136512346	3055	52.0507	71.0505	0.497616	0.000473329	0.00425684
RNF185	ring finger protein 185	protein_coding	chr22:31160182-31207019	3448	30.7738	22.7915	-0.392927	0.000473477	0.00425684
RANGAP1	Ran GTPase activating protein 1	protein_coding	chr22:41245611-41286251	5348	105.74	148.071	0.532423	0.00047476	0.00426265
SMARCD2	SWI/SNF related, matrix associated, actin dependent regulator of chromatin, subfamily d, member 2	protein_coding	chr17:63832081-63843065	3734	28.6072	38.1622	0.457726	0.00047466	0.00426265
SLC8A1	solute carrier family 8 member A1	protein_coding	chr2:40097270-40611053	21922	0.908871	0.52939	-0.743229	0.000476796	0.00427806
CCL28	C-C motif chemokine ligand 28	protein_coding	chr5:43376645-43412391	4524	6.85321	4.33418	-0.613149	0.000479318	0.00428919
ERLIN1	ER lipid raft associated 1	protein_coding	chr10:100150094-100186033	3491	40.0904	29.9213	-0.381851	0.000478965	0.00428919
MAU2	MAU2 sister chromatid cohesion factor	protein_coding	chr19:19320829-19358754	10996	6.93878	9.11278	0.433179	0.000478961	0.00428919
ZNF197	zinc finger protein 197	protein_coding	chr3:44584888-44648471	7995	4.50346	5.67933	0.376931	0.000479034	0.00428919
DELE1	DAP3 binding cell death enhancer 1	protein_coding	chr5:141923855-141942047	6000	12.8611	16.1274	0.369143	0.000481541	0.00430621
LHFPL2	LHFPL tetraspan subfamily member 2	protein_coding	chr5:78485215-78770021	7977	16.9097	11.8563	-0.468162	0.000482624	0.00431099
TMEM170A	transmembrane protein 170A	protein_coding	chr16:75443054-75465497	5572	18.5967	13.6224	-0.405692	0.00048272	0.00431099
UBTD1	ubiquitin domain containing 1	protein_coding	chr10:97498924-97571206	1647	22.9582	30.9606	0.474058	0.000483704	0.00431402
UXT	ubiquitously expressed prefoldin like chaperone	protein_coding	chrX:47651796-47659180	1264	49.3593	37.0852	-0.369842	0.000483443	0.00431402
AURKC	aurora kinase C	protein_coding	chr19:57230802-57235548	1948	0.574422	1.5167	1.47308	0.000484079	0.00431449
PLA2G15	phospholipase A2 group XV	protein_coding	chr16:68245304-68261058	4460	16.8868	21.7527	0.406045	0.000484876	0.00431872
CYB561	cytochrome b561	protein_coding	chr17:63432304-63446354	5296	10.8903	14.8528	0.494403	0.000488191	0.00434535
IVNS1ABP	influenza virus NS1A binding protein	protein_coding	chr1:185296388-185317273	7873	61.6467	41.1933	-0.532784	0.000488777	0.00434768
CCNE1	cyclin E1	protein_coding	chr19:29811991-29824312	2461	35.8064	54.3302	0.658443	0.00049037	0.00435606
TXNIP	thioredoxin interacting protein	protein_coding	chr1:145992435-145996600	3625	0.676744	1.95571	1.55954	0.000490259	0.00435606
RAB8B	RAB8B, member RAS oncogene family	protein_coding	chr15:63189560-63267776	5103	15.7449	21.5166	0.489468	0.000491198	0.00435763
SLC26A2	solute carrier family 26 member 2	protein_coding	chr5:149960737-149993455	8606	11.9153	7.28224	-0.669912	0.000491155	0.00435763
CDV3	CDV3 homolog	protein_coding	chr3:133573730-133590261	4367	102.93	75.2651	-0.409215	0.000491606	0.00435836
SELENOO	selenoprotein O	protein_coding	chr22:50200979-50217616	2363	23.9681	35.5274	0.620845	0.000492383	0.00436236
ZMIZ2	zinc finger MIZ-type containing 2	protein_coding	chr7:44748581-44769881	7354	56.2875	76.5137	0.490606	0.00049395	0.00437335
CPEB4	cytoplasmic polyadenylation element binding protein 4	protein_coding	chr5:173888349-173961980	10444	2.97937	4.0648	0.491064	0.00049726	0.00439975
ARHGEF18	Rho/Rac guanine nucleotide exchange factor 18	protein_coding	chr19:7395113-7472484	6242	5.34975	7.62312	0.558287	0.000499124	0.00440171
CTPS1	CTP synthase 1	protein_coding	chr1:40979688-41012565	11164	48.2794	29.4778	-0.68302	0.000499126	0.00440171
ITGA6	integrin subunit alpha 6	protein_coding	chr2:172427354-172506459	6710	64.4984	44.169	-0.501522	0.000499103	0.00440171
PPIB	peptidylprolyl isomerase B	protein_coding	chr15:64155812-64163205	1911	251.351	185.099	-0.399392	0.000498838	0.00440171
SHISA2	shisa family member 2	protein_coding	chr13:26044597-26051031	2860	67.6635	83.8118	0.351026	0.000498776	0.00440171
THAP10	THAP domain containing 10	protein_coding	chr15:70881342-70892433	2047	3.73281	2.18943	-0.727163	0.000503158	0.00443435
FPGT	fucose-1-phosphate guanylyltransferase	protein_coding	chr1:74198212-74234086	4180	6.56943	4.57654	-0.479842	0.000506559	0.00445845
ZNF595	zinc finger protein 595	protein_coding	chr4:53286-88208	3929	6.20248	4.31938	-0.480273	0.000506538	0.00445845
AKT3	AKT serine/threonine kinase 3	protein_coding	chr1:243488233-243851079	9475	14.7427	20.5918	0.52765	0.000508114	0.0044692
RASSF7	Ras association domain family member 7	protein_coding	chr11:560404-564025	2514	34.8111	26.1113	-0.371279	0.000510903	0.00449078
AOC2	amine oxidase copper containing 2	protein_coding	chr17:42844580-42850707	2677	0.671477	1.53985	1.26168	0.000515736	0.00453029
CDKL5	cyclin dependent kinase like 5	protein_coding	chrX:18425583-18653629	17075	1.27255	0.669706	-0.871292	0.000517225	0.00453424
GUCA1B	guanylate cyclase activator 1B	protein_coding	chr6:42183284-42194956	2270	1.12534	2.1232	0.951888	0.000517541	0.00453424
SGPL1	sphingosine-1-phosphate lyase 1	protein_coding	chr10:70815961-70881173	7486	30.013	41.5812	0.512924	0.000516924	0.00453424
SMIM30	small integral membrane protein 30	protein_coding	chr7:113116718-113118560	1843	25.5964	17.3696	-0.519418	0.000516919	0.00453424
POU5F1	POU class 5 homeobox 1	protein_coding	chr6:31164337-31180731	2885	2.18934	4.54116	1.0928	0.000517919	0.00453459
GHITM	growth hormone inducible transmembrane protein	protein_coding	chr10:84139509-84153568	2382	148.33	62.8378	-1.25882	0.000518455	0.00453631
PDLIM1	PDZ and LIM domain 1	protein_coding	chr10:95237572-95291012	2227	62.1567	42.1492	-0.526334	0.000518883	0.00453709
B4GALT5	beta-1,4-galactosyltransferase 5	protein_coding	chr20:49632945-49713878	4722	83.3069	129.747	0.669643	0.000520118	0.00454195
RHOBTB3	Rho related BTB domain containing 3	protein_coding	chr5:95713522-95824383	8827	8.91584	6.27249	-0.468018	0.000520061	0.00454195
NADSYN1	NAD synthetase 1	protein_coding	chr11:71453109-71524107	16263	3.4677	4.70547	0.481407	0.00052062	0.00454338
SEPHS2	selenophosphate synthetase 2	protein_coding	chr16:30443631-30446181	2551	28.9776	14.097	-1.01829	0.000521284	0.00454621
REEP2	receptor accessory protein 2	protein_coding	chr5:138439057-138446969	3244	11.0804	7.54163	-0.513782	0.00052197	0.00454923
SET	SET nuclear proto-oncogene	protein_coding	chr9:128683424-128696400	4355	178.749	270.234	0.652309	0.00052322	0.00455715
PRELID3B	PRELI domain containing 3B	protein_coding	chr20:59033145-59042809	2877	125.224	89.5657	-0.442202	0.000526184	0.00457999
CCDC117	coiled-coil domain containing 117	protein_coding	chr22:28772674-28789301	4326	18.6966	24.2346	0.417098	0.000527795	0.00458624
LCA5	lebercilin LCA5	protein_coding	chr6:79484991-79537458	5964	3.52628	5.89055	0.76857	0.000527918	0.00458624
STAT5A	signal transducer and activator of transcription 5A	protein_coding	chr17:42287547-42311943	5754	0.850674	0.312225	-1.45561	0.000527929	0.00458624
PIN4	peptidylprolyl cis/trans isomerase, NIMA-interacting 4	protein_coding	chrX:72181353-72302926	4358	3.77295	5.25618	0.516317	0.000529033	0.00459285
TTLL11	tubulin tyrosine ligase like 11	protein_coding	chr9:121821928-122093606	3535	0.859072	1.55857	0.888563	0.000529828	0.00459677
MED16	mediator complex subunit 16	protein_coding	chr19:867630-893218	4222	26.5011	34.0393	0.403319	0.000531319	0.00460672
CKB	creatine kinase B	protein_coding	chr14:103519667-103522833	2383	58.8172	42.8983	-0.41283	0.0005331	0.00461386
CLP1	cleavage and polyadenylation factor I subunit 1	protein_coding	chr11:57648992-57661865	2196	16.5658	10.8776	-0.558977	0.000533177	0.00461386
KDELR3	KDEL endoplasmic reticulum protein retention receptor 3	protein_coding	chr22:38468078-38483447	1913	72.7363	44.114	-0.683308	0.000532694	0.00461386
ARVCF	ARVCF delta catenin family member	protein_coding	chr22:19969896-20016823	5636	9.56531	13.1094	0.495381	0.000534579	0.004623
ELAVL1	ELAV like RNA binding protein 1	protein_coding	chr19:7958573-8005659	6962	17.1002	33.459	1.05291	0.000535053	0.00462412
TNFRSF10D	TNF receptor superfamily member 10d	protein_coding	chr8:23135588-23164027	3535	12.5351	8.59024	-0.502415	0.000536294	0.00463185
RABGAP1	RAB GTPase activating protein 1	protein_coding	chr9:122940833-123104866	9151	12.0119	15.0268	0.36525	0.000536822	0.00463342
TM4SF18	transmembrane 4 L six family member 18	protein_coding	chr3:149318498-149334414	4357	52.5237	35.5427	-0.52341	0.000537495	0.00463624
RPS6KA6	ribosomal protein S6 kinase A6	protein_coding	chrX:84058346-84188199	8794	4.99554	6.90706	0.507346	0.00053879	0.00464442
CENPF	centromere protein F	protein_coding	chr1:214603195-214664571	11673	75.8978	115.775	0.647824	0.000539455	0.00464709
PPP2R5C	protein phosphatase 2 regulatory subunit B'gamma	protein_coding	chr14:101761798-101927989	14289	7.93477	9.8201	0.350267	0.000539794	0.00464709
ANO9	anoctamin 9	protein_coding	chr11:417933-442011	6207	7.0112	4.39822	-0.619643	0.000540794	0.00465016
RPA1	replication protein A1	protein_coding	chr17:1829702-1900082	5492	87.9975	148.716	0.824879	0.000540846	0.00465016
ZNF780A	zinc finger protein 780A	protein_coding	chr19:40069152-40090938	7972	4.77419	6.04318	0.381725	0.000542031	0.00465736
AP4S1	adaptor related protein complex 4 subunit sigma 1	protein_coding	chr14:31025106-31096450	7223	1.32036	2.0111	0.649125	0.000542634	0.00465822
ZNRF1	zinc and ring finger 1	protein_coding	chr16:74999030-75110994	8824	7.97342	10.0015	0.370353	0.000542827	0.00465822
PIGO	phosphatidylinositol glycan anchor biosynthesis class O	protein_coding	chr9:35088688-35096601	7209	11.3844	8.43395	-0.391691	0.000544328	0.00466811
LRRC8A	leucine rich repeat containing 8 VRAC subunit A	protein_coding	chr9:128882112-128918039	5230	13.0866	20.9044	0.728391	0.000545513	0.0046696
PORCN	porcupine O-acyltransferase	protein_coding	chrX:48508962-48520814	3011	6.28076	9.07626	0.577324	0.000545258	0.0046696
ZFP91	ZFP91 zinc finger protein	protein_coding	chr11:58579063-58621550	5776	30.2732	22.5275	-0.383755	0.000545548	0.0046696
ACCS	1-aminocyclopropane-1-carboxylate synthase homolog (inactive)	protein_coding	chr11:44065925-44084222	5826	3.79428	5.47747	0.57832	0.000546264	0.00467274
NDUFV2	NADH:ubiquinone oxidoreductase core subunit V2	protein_coding	chr18:9102630-9134345	2711	1.88665	0.682753	-1.38795	0.000546918	0.00467535
RBSN	rabenosyn, RAB effector	protein_coding	chr3:15070073-15099163	7921	13.2145	16.4752	0.360245	0.000547449	0.0046769
ZNF398	zinc finger protein 398	protein_coding	chr7:149126416-149182802	6041	6.23199	7.88243	0.381235	0.000548131	0.00467974
ZNF3	zinc finger protein 3	protein_coding	chr7:100064033-100082548	5424	8.27429	11.2874	0.492605	0.000549024	0.00468437
ZBTB10	zinc finger and BTB domain containing 10	protein_coding	chr8:80485619-80526265	10216	8.0135	4.92776	-0.646331	0.000550323	0.00468948
ZBTB42	zinc finger and BTB domain containing 42	protein_coding	chr14:104800596-104804712	3717	3.13669	1.38983	-1.10172	0.000550142	0.00468948
DNASE1	deoxyribonuclease 1	protein_coding	chr16:3611728-3680143	13801	3.03773	5.35159	0.836924	0.000551285	0.00469395
FAHD2B	fumarylacetoacetate hydrolase domain containing 2B	protein_coding	chr2:97083583-97094882	2662	10.4436	13.8473	0.44996	0.000552333	0.00469395
GRSF1	G-rich RNA sequence binding factor 1	protein_coding	chr4:70815783-70839897	7736	23.8202	13.8947	-0.755925	0.000552305	0.00469395
HNRNPH3	heterogeneous nuclear ribonucleoprotein H3	protein_coding	chr10:68331174-68343191	5373	59.0688	38.9101	-0.570376	0.00055265	0.00469395
RNPEPL1	arginyl aminopeptidase like 1	protein_coding	chr2:240565804-240581372	7970	18.7225	22.9208	0.33396	0.000553825	0.00469395
SLC22A4	solute carrier family 22 member 4	protein_coding	chr5:132294394-132344190	2721	4.01926	2.46092	-0.660909	0.000554004	0.00469395
SYT11	synaptotagmin 11	protein_coding	chr1:155859567-155885199	5182	6.05467	4.19992	-0.48575	0.00055361	0.00469395
URGCP	upregulator of cell proliferation	protein_coding	chr7:43875894-43926411	7830	8.28592	11.2884	0.495051	0.000553927	0.00469395
WDR41	WD repeat domain 41	protein_coding	chr5:77425970-77620611	7141	16.7183	12.316	-0.396755	0.000551768	0.00469395
VPS26A	VPS26, retromer complex component A	protein_coding	chr10:69123512-69174412	5116	35.0236	21.7306	-0.66211	0.000557788	0.00472303
CTDP1	CTD phosphatase subunit 1	protein_coding	chr18:79679801-79756623	7415	12.358	16.6233	0.47498	0.000560367	0.004741
DOT1L	DOT1 like histone lysine methyltransferase	protein_coding	chr19:2163933-2232578	11488	6.88034	9.48981	0.508185	0.000560973	0.004741
GPX7	glutathione peroxidase 7	protein_coding	chr1:52602371-52609051	1692	1.80254	0.525959	-1.68467	0.000560971	0.004741
TMEM268	transmembrane protein 268	protein_coding	chr9:114611206-114646422	4792	12.2468	16.4994	0.468313	0.000562542	0.00475126
MTHFSD	methenyltetrahydrofolate synthetase domain containing	protein_coding	chr16:86530176-86555235	6863	4.18424	5.63802	0.471522	0.000563435	0.00475574
PAQR9	progestin and adipoQ receptor family member 9	protein_coding	chr3:142949164-142963682	4169	0.702233	0.187802	-1.84932	0.000563783	0.00475574
PPARG	peroxisome proliferator activated receptor gamma	protein_coding	chr3:12287368-12434356	4545	13.4471	8.71701	-0.587417	0.0005648	0.00476132
DUS1L	dihydrouridine synthase 1 like	protein_coding	chr17:82057506-82065887	5999	24.569	32.2617	0.438726	0.000567969	0.00478202
MAEA	macrophage erythroblast attacher	protein_coding	chr4:1289887-1340147	9821	13.6149	9.66131	-0.456441	0.000567917	0.00478202
CABLES2	Cdk5 and Abl enzyme substrate 2	protein_coding	chr20:62388632-62407285	3785	11.3935	16.4015	0.561733	0.000569058	0.00478765
FUT8	fucosyltransferase 8	protein_coding	chr14:65410592-65744121	6700	7.28784	4.82911	-0.551683	0.000569353	0.00478765
ATP6V1A	ATPase H+ transporting V1 subunit A	protein_coding	chr3:113747033-113812056	5116	28.6092	34.485	0.311978	0.000571047	0.00479887
SGCE	sarcoglycan epsilon	protein_coding	chr7:94524204-94656572	20876	5.13038	3.87159	-0.364312	0.000572381	0.00480707
NEK4	NIMA related kinase 4	protein_coding	chr3:52708444-52770946	6393	20.1911	13.7675	-0.516599	0.000572868	0.00480814
ECH1	enoyl-CoA hydratase 1	protein_coding	chr19:38815422-38831841	2303	32.9673	40.3907	0.335805	0.000574049	0.00481217
ENO2	enolase 2	protein_coding	chr12:6913745-6923698	4281	50.3261	28.7617	-0.745067	0.000574067	0.00481217
NTSR1	neurotensin receptor 1	protein_coding	chr20:62708836-62762771	4238	6.18139	3.6625	-0.702821	0.000575328	0.00481737
RELL1	RELT like 1	protein_coding	chr4:37590800-37686376	4214	12.4516	7.5974	-0.683913	0.000575408	0.00481737
CDK10	cyclin dependent kinase 10	protein_coding	chr16:89680737-89696354	6779	12.4018	15.7418	0.389075	0.000576906	0.00482389
SYCP2L	synaptonemal complex protein 2 like	protein_coding	chr6:10886831-10979320	3962	0.0158074	0.161771	2.93702	0.000576695	0.00482389
MYO1D	myosin ID	protein_coding	chr17:32492522-32877177	8188	19.2236	27.2611	0.542187	0.000580744	0.00485295
TEPSIN	TEPSIN adaptor related protein complex 4 accessory protein	protein_coding	chr17:81228277-81239091	4762	10.2585	12.711	0.351531	0.000583248	0.00487083
UBQLN1	ubiquilin 1	protein_coding	chr9:83659968-83707958	6867	34.0833	22.7951	-0.545582	0.00058409	0.00487482
CMPK1	cytidine/uridine monophosphate kinase 1	protein_coding	chr1:47333797-47378839	3844	113.964	87.8577	-0.332865	0.000585209	0.0048797
LRRC8C	leucine rich repeat containing 8 VRAC subunit C	protein_coding	chr1:89633072-89769903	11724	7.3202	5.11393	-0.479904	0.000585404	0.0048797
DUSP3	dual specificity phosphatase 3	protein_coding	chr17:43766125-43778977	4997	39.6966	48.3905	0.328551	0.000585921	0.00488098
LDB1	LIM domain binding 1	protein_coding	chr10:102107560-102120453	2790	19.0586	24.6322	0.411801	0.000591694	0.004926
CLPX	caseinolytic mitochondrial matrix peptidase chaperone subunit	protein_coding	chr15:65148219-65185342	5461	18.2795	13.394	-0.408556	0.000593018	0.00493395
KHDC4	KH domain containing 4, pre-mRNA splicing factor	protein_coding	chr1:155913045-155934413	5646	16.2195	20.3876	0.373212	0.000593758	0.00493564
RLIM	ring finger protein, LIM domain interacting	protein_coding	chrX:74585217-74614617	8379	29.237	19.8963	-0.510142	0.000593958	0.00493564
ATP6V0D1	ATPase H+ transporting V0 subunit d1	protein_coding	chr16:67438014-67481181	8156	25.7687	17.7474	-0.502897	0.000595612	0.00494631
SNW1	SNW domain containing 1	protein_coding	chr14:77717599-77761207	2432	76.7702	54.979	-0.443403	0.000596817	0.00495324
COCH	cochlin	protein_coding	chr14:30874514-30895065	4031	38.9708	29.0789	-0.379985	0.000598718	0.00496267
FGD6	FYVE, RhoGEF and PH domain containing 6	protein_coding	chr12:95076749-95217482	10044	12.6868	8.33224	-0.560857	0.000598616	0.00496267
MIER1	MIER1 transcriptional regulator	protein_coding	chr1:66924895-66988619	8273	17.2809	12.6796	-0.407982	0.000599388	0.00496267
PAK4	p21 (RAC1) activated kinase 4	protein_coding	chr19:39125770-39182816	7115	20.9368	30.6797	0.604514	0.000599435	0.00496267
GPN3	GPN-loop GTPase 3	protein_coding	chr12:110452486-110469268	2593	16.8568	7.11348	-1.26499	0.000600092	0.00496503
PBX3	PBX homeobox 3	protein_coding	chr9:125747345-125967377	4529	10.7148	8.00857	-0.376905	0.000600988	0.0049658
TIGAR	TP53 induced glycolysis regulatory phosphatase	protein_coding	chr12:4307763-4360028	9444	1.97008	2.72744	0.514199	0.000601297	0.0049658
ZNF254	zinc finger protein 254	protein_coding	chr19:24033405-24129961	7602	5.72464	3.82812	-0.532465	0.000601038	0.0049658
AC006254.1	novel MUSTN1-ITIH4 readthrough	protein_coding	chr3:52813282-52835729	6334	0.0251208	0.146214	2.37418	0.000601859	0.00496737
MOCOS	molybdenum cofactor sulfurase	protein_coding	chr18:36187497-36272157	6303	12.1832	8.45376	-0.488531	0.00060397	0.00498173
SPAST	spastin	protein_coding	chr2:32063547-32157637	9490	5.33739	3.94424	-0.395397	0.000605349	0.00498893
SRPX	sushi repeat containing protein X-linked	protein_coding	chrX:38149336-38220924	1987	40.1183	26.2467	-0.572176	0.000605588	0.00498893
PPP1R12B	protein phosphatase 1 regulatory subunit 12B	protein_coding	chr1:202348699-202592706	21069	1.14338	2.05688	0.877194	0.000606305	0.00499176
CYP2R1	cytochrome P450 family 2 subfamily R member 1	protein_coding	chr11:14877440-14892252	4516	4.36839	6.18201	0.545689	0.000607361	0.00499432
RDH13	retinol dehydrogenase 13	protein_coding	chr19:55039108-55071291	8602	4.5948	5.8222	0.385923	0.00060736	0.00499432
CBX2	chromobox 2	protein_coding	chr17:79778148-79787983	5671	9.79668	12.4568	0.389885	0.000608167	0.00499604
MARCH2	membrane associated ring-CH-type finger 2	protein_coding	chr19:8413270-8439017	2216	14.1809	19.2241	0.480785	0.000608317	0.00499604
ATF7	activating transcription factor 7	protein_coding	chr12:53507856-53626410	7985	12.4313	16.4049	0.441763	0.000608709	0.00499619
PHLDA2	pleckstrin homology like domain family A member 2	protein_coding	chr11:2928273-2929420	920	115.041	65.6644	-0.770224	0.000612213	0.00502187
KBTBD8	kelch repeat and BTB domain containing 8	protein_coding	chr3:66998307-67011210	4736	2.74499	1.59244	-0.752253	0.000612832	0.00502379
PIK3CA	phosphatidylinositol-4,5-bisphosphate 3-kinase catalytic subunit alpha	protein_coding	chr3:179148114-179240093	9660	9.4582	6.54978	-0.491086	0.000613197	0.00502379
PPP6R2	protein phosphatase 6 regulatory subunit 2	protein_coding	chr22:50343304-50445090	5349	23.4602	31.2268	0.456068	0.000614123	0.0050283
APPL2	adaptor protein, phosphotyrosine interacting with PH domain and leucine zipper 2	protein_coding	chr12:105173297-105236203	5088	8.0403	12.7656	0.705504	0.000615364	0.00503538
ANXA3	annexin A3	protein_coding	chr4:78551747-78610451	4895	10.7976	4.83122	-1.12726	0.0006177	0.00504976
ETNK2	ethanolamine kinase 2	protein_coding	chr1:204131062-204152044	4513	15.1465	10.8476	-0.438537	0.000618476	0.00504976
SMIM17	small integral membrane protein 17	protein_coding	chr19:56643159-56657247	2543	0.0620653	0.280864	2.10179	0.000617966	0.00504976
ZBTB8A	zinc finger and BTB domain containing 8A	protein_coding	chr1:32539427-32605941	7077	2.02085	3.00478	0.615928	0.000618631	0.00504976
FOXN3	forkhead box N3	protein_coding	chr14:89124871-89619149	11033	5.3477	3.69366	-0.488121	0.000622411	0.00507752
RABEP1	rabaptin, RAB GTPase binding effector protein 1	protein_coding	chr17:5282265-5386340	7059	33.5978	25.8989	-0.332061	0.000622916	0.00507855
MPP3	membrane palmitoylated protein 3	protein_coding	chr17:43800799-43833170	4491	5.63413	3.94785	-0.468075	0.000623863	0.00508008
RNF26	ring finger protein 26	protein_coding	chr11:119334527-119337313	2787	40.7701	49.4667	0.321316	0.000623829	0.00508008
ELMOD1	ELMO domain containing 1	protein_coding	chr11:107591091-107666779	5856	1.7249	0.93287	-0.850091	0.000625408	0.00508783
UAP1L1	UDP-N-acetylglucosamine pyrophosphorylase 1 like 1	protein_coding	chr9:137077517-137084539	5267	12.8672	7.91061	-0.674548	0.000625574	0.00508783
ACER2	alkaline ceramidase 2	protein_coding	chr9:19409009-19452505	2773	1.8726	0.801235	-1.19869	0.000627908	0.00510061
ZNF391	zinc finger protein 391	protein_coding	chr6:27374615-27403904	4834	3.95811	5.20617	0.437537	0.000627854	0.00510061
NEURL4	neuralized E3 ubiquitin protein ligase 4	protein_coding	chr17:7315628-7329393	6170	13.9715	17.6556	0.381379	0.000628854	0.00510519
ANKS6	ankyrin repeat and sterile alpha motif domain containing 6	protein_coding	chr9:98731329-98796965	8862	8.89368	11.1107	0.363585	0.000629647	0.00510854
PGF	placental growth factor	protein_coding	chr14:74941834-74955626	5804	1.92714	1.05329	-0.838955	0.000631142	0.00511757
DAB2	DAB adaptor protein 2	protein_coding	chr5:39371675-39462300	7717	10.8004	6.70205	-0.652862	0.000631577	0.00511799
CBLB	Cbl proto-oncogene B	protein_coding	chr3:105655461-105869552	12339	1.15528	1.82643	0.69252	0.00063295	0.00512292
RCC2	regulator of chromosome condensation 2	protein_coding	chr1:17406760-17439677	4079	117.601	143.427	0.328609	0.000632872	0.00512292
TNNT1	troponin T1, slow skeletal type	protein_coding	chr19:55132698-55149206	2119	131.434	95.67	-0.417942	0.000634707	0.00513403
BIK	BCL2 interacting killer	protein_coding	chr22:43110750-43129712	951	4.48427	1.9291	-1.16837	0.000636253	0.00514032
GSTCD	glutathione S-transferase C-terminal domain containing	protein_coding	chr4:105708778-105847728	6295	9.67237	6.65531	-0.500579	0.000636204	0.00514032
KLF3	Kruppel like factor 3	protein_coding	chr4:38664197-38701517	6771	13.319	18.7337	0.539835	0.000637843	0.00514386
PLP2	proteolipid protein 2	protein_coding	chrX:49171898-49175235	1303	701.586	493.445	-0.472615	0.00063746	0.00514386
SF3B6	splicing factor 3b subunit 6	protein_coding	chr2:24067586-24076373	1125	82.1292	55.737	-0.523544	0.000637738	0.00514386
FGFR1OP	FGFR1 oncogene partner	protein_coding	chr6:166999317-167094789	15886	1.38229	1.78356	0.411136	0.000638863	0.00514898
ACOT4	acyl-CoA thioesterase 4	protein_coding	chr14:73591706-73596496	2362	4.32035	2.32442	-0.841502	0.000640263	0.00515417
AP2B1	adaptor related protein complex 2 subunit beta 1	protein_coding	chr17:35578046-35726413	7591	141.801	188.953	0.452588	0.000640277	0.00515417
RAB38	RAB38, member RAS oncogene family	protein_coding	chr11:88113251-88175443	1432	6.3718	3.78369	-0.715025	0.000643317	0.00517553
CREB1	cAMP responsive element binding protein 1	protein_coding	chr2:207529737-207605988	12132	8.79708	11.1152	0.378547	0.000643731	0.00517575
NIPSNAP1	nipsnap homolog 1	protein_coding	chr22:29554808-29581337	3067	50.3915	38.1963	-0.35834	0.000645023	0.00517992
TRAPPC1	trafficking protein particle complex 1	protein_coding	chr17:7930345-7932123	1171	92.7315	115.025	0.3533	0.000644897	0.00517992
ANKRD10	ankyrin repeat domain 10	protein_coding	chr13:110878540-110915069	4563	11.0838	17.4533	0.700054	0.000647654	0.00519793
USP32	ubiquitin specific peptidase 32	protein_coding	chr17:60177327-60422470	9522	17.9516	12.3516	-0.492824	0.000649501	0.00520963
GAREM1	GRB2 associated regulator of MAPK1 subtype 1	protein_coding	chr18:32124877-32470882	7966	4.72815	6.40402	0.476058	0.000650059	0.00521098
WIPI2	WD repeat domain, phosphoinositide interacting 2	protein_coding	chr7:5190196-5233840	8983	19.3983	24.7206	0.392067	0.000653504	0.00523546
MOSPD3	motile sperm domain containing 3	protein_coding	chr7:100612102-100615384	1696	20.7268	26.2024	0.381411	0.000654779	0.00524254
RPL15	ribosomal protein L15	protein_coding	chr3:23916545-23924374	7222	115.77	148.265	0.399527	0.00065558	0.00524387
SSBP4	single stranded DNA binding protein 4	protein_coding	chr19:18418864-18434562	2974	54.2234	72.0764	0.458408	0.000655729	0.00524387
AMZ2	archaelysin family metallopeptidase 2	protein_coding	chr17:68247930-68257164	3858	25.8701	17.1018	-0.550413	0.000657763	0.00525387
AP3S2	adaptor related protein complex 3 subunit sigma 2	protein_coding	chr15:89830599-89894638	9237	1.739	2.52968	0.579847	0.00065758	0.00525387
MRPL17	mitochondrial ribosomal protein L17	protein_coding	chr11:6680782-6683401	2276	29.2388	20.9218	-0.443813	0.000660831	0.00527522
GTF3C2	general transcription factor IIIC subunit 2	protein_coding	chr2:27325849-27357034	5839	18.8529	22.9257	0.324851	0.000663033	0.00528964
NDRG3	NDRG family member 3	protein_coding	chr20:36651766-36746090	3260	43.9095	53.1461	0.317774	0.000665951	0.00530976
CD55	CD55 molecule (Cromer blood group)	protein_coding	chr1:207321376-207386804	5908	6.78587	4.17977	-0.672768	0.000667691	0.00531414
DHRS7	dehydrogenase/reductase 7	protein_coding	chr14:60144119-60169856	3249	22.4636	15.9437	-0.450334	0.000667086	0.00531414
DOCK3	dedicator of cytokinesis 3	protein_coding	chr3:50674927-51384198	9069	7.23147	10.0088	0.513407	0.000667663	0.00531414
KBTBD2	kelch repeat and BTB domain containing 2	protein_coding	chr7:32868172-32894131	4850	40.6589	27.714	-0.504922	0.000668611	0.0053183
GSE1	Gse1 coiled-coil protein	protein_coding	chr16:85169525-85676204	13376	5.35926	3.72648	-0.48269	0.00066961	0.00532308
RHEX	regulator of hemoglobinization and erythroid cell expansion	protein_coding	chr1:206053173-206102449	1721	0.120883	0.632516	2.389	0.000670244	0.00532496
C2CD5	C2 calcium dependent domain containing 5	protein_coding	chr12:22448583-22544546	6759	13.4026	10.2945	-0.338202	0.000672401	0.00533576
RAD51	RAD51 recombinase	protein_coding	chr15:40694774-40732340	3084	27.4542	19.4159	-0.462909	0.00067228	0.00533576
ZNF746	zinc finger protein 746	protein_coding	chr7:149472696-149497817	8403	6.4084	9.07418	0.552242	0.000673528	0.00534154
ABCC4	ATP binding cassette subfamily C member 4	protein_coding	chr13:95019835-95301475	8629	21.069	26.2633	0.361058	0.000678683	0.00537923
GAK	cyclin G associated kinase	protein_coding	chr4:849276-932373	15155	8.8186	10.9533	0.354579	0.000680445	0.00538769
PSMB10	proteasome subunit beta 10	protein_coding	chr16:67934506-67936864	1626	6.91553	2.97485	-1.16108	0.000680958	0.00538769
TOM1	target of myb1 membrane trafficking protein	protein_coding	chr22:35299275-35347992	5869	5.28934	6.68185	0.378639	0.000680913	0.00538769
LMBR1L	limb development membrane protein 1 like	protein_coding	chr12:49096551-49110900	6047	6.45733	11.0406	0.816363	0.00068255	0.00539711
HIST1H2AE	histone cluster 1 H2A family member e	protein_coding	chr6:26216975-26217483	509	8.0907	17.9444	1.1568	0.000685323	0.00541583
FOXL2NB	FOXL2 neighbor	protein_coding	chr3:138947217-138953990	5123	4.49527	6.02853	0.46662	0.000685813	0.00541602
KRT8	keratin 8	protein_coding	chr12:52897187-52949954	6881	495.617	228.462	-1.09323	0.000686156	0.00541602
TFPI	tissue factor pathway inhibitor	protein_coding	chr2:187464230-187565760	11714	14.3414	21.0083	0.594471	0.000686781	0.00541776
INIP	INTS3 and NABP interacting protein	protein_coding	chr9:112683926-112718149	4336	15.9497	20.7615	0.422738	0.000688849	0.00543087
NR1D1	nuclear receptor subfamily 1 group D member 1	protein_coding	chr17:40092793-40100589	2630	8.51368	5.84284	-0.499886	0.000689566	0.00543333
CHFR	checkpoint with forkhead and ring finger domains	protein_coding	chr12:132822187-132956304	17127	6.15888	7.83102	0.388421	0.000690211	0.00543521
APOC1	apolipoprotein C1	protein_coding	chr19:44914247-44919349	1231	4.10763	2.32927	-0.76993	0.000690633	0.00543533
RALBP1	ralA binding protein 1	protein_coding	chr18:9475009-9538114	8041	41.811	54.7149	0.431385	0.000692547	0.005444
WDR13	WD repeat domain 13	protein_coding	chrX:48590042-48608869	7872	12.2438	15.6327	0.397897	0.000692536	0.005444
DGKZ	diacylglycerol kinase zeta	protein_coding	chr11:46332905-46380554	10787	24.7822	33.4159	0.476441	0.000693497	0.00544827
HADHB	hydroxyacyl-CoA dehydrogenase trifunctional multienzyme complex subunit beta	protein_coding	chr2:26243170-26290465	4277	29.1614	36.1581	0.353053	0.000694953	0.0054565
MPP2	membrane palmitoylated protein 2	protein_coding	chr17:43875357-43909711	6114	9.52939	12.3288	0.412463	0.000699949	0.00549251
FUT11	fucosyltransferase 11	protein_coding	chr10:73772276-73780251	4925	10.63	6.99741	-0.557261	0.000702717	0.005511
ADAP2	ArfGAP with dual PH domains 2	protein_coding	chr17:30906344-30959322	3750	4.03117	2.67241	-0.547427	0.000709471	0.00556071
AP1M1	adaptor related protein complex 1 subunit mu 1	protein_coding	chr19:16197578-16245907	14371	11.604	19.0655	0.784187	0.000710437	0.00556502
RTN3	reticulon 3	protein_coding	chr11:63681446-63759891	5792	93.1661	111.797	0.305487	0.000712426	0.00557407
UBN1	ubinuclein 1	protein_coding	chr16:4846665-4882360	8551	20.5023	26.0234	0.387267	0.000712236	0.00557407
ACAP3	ArfGAP with coiled-coil, ankyrin repeat and PH domains 3	protein_coding	chr1:1292390-1309609	8707	9.55303	12.773	0.460042	0.000712886	0.00557442
PRKAR2B	protein kinase cAMP-dependent type II regulatory subunit beta	protein_coding	chr7:107044705-107161811	4262	12.0817	8.00204	-0.552537	0.000713525	0.00557616
CCND1	cyclin D1	protein_coding	chr11:69641087-69654474	4830	194.685	300.006	0.680457	0.000714636	0.00557981
SLC7A11	solute carrier family 7 member 11	protein_coding	chr4:138164097-138242349	9645	8.32943	15.6402	0.92207	0.000714825	0.00557981
CCDC85A	coiled-coil domain containing 85A	protein_coding	chr2:56183990-56386172	4114	0.563119	0.193529	-1.50293	0.000716794	0.0055832
NAA16	N(alpha)-acetyltransferase 16, NatA auxiliary subunit	protein_coding	chr13:41311267-41377030	5805	4.81667	6.34004	0.440265	0.000716841	0.0055832
PLPP3	phospholipid phosphatase 3	protein_coding	chr1:56494761-56645301	5272	2.94187	1.46496	-0.952438	0.000716928	0.0055832
TTF2	transcription termination factor 2	protein_coding	chr1:117060326-117107453	10158	15.5605	19.315	0.355415	0.000715765	0.0055832
ESPNL	espin like	protein_coding	chr2:238100340-238133287	5179	1.30897	0.683661	-0.88567	0.000717971	0.00558807
ANAPC15	anaphase promoting complex subunit 15	protein_coding	chr11:72106378-72112780	2883	9.17176	6.41818	-0.475679	0.000719937	0.00559037
FANCL	FA complementation group L	protein_coding	chr2:58159243-58241372	2412	24.5491	30.3197	0.346042	0.000719862	0.00559037
LDLR	low density lipoprotein receptor	protein_coding	chr19:11089362-11133816	7718	19.0671	12.1518	-0.621737	0.000718981	0.00559037
TRPT1	tRNA phosphotransferase 1	protein_coding	chr11:64223799-64226254	2210	14.9386	11.0451	-0.392886	0.00071981	0.00559037
RNF141	ring finger protein 141	protein_coding	chr11:10511673-10541230	7825	8.48109	5.45528	-0.604682	0.000721237	0.00559722
APIP	APAF1 interacting protein	protein_coding	chr11:34853094-34916379	5217	12.6312	7.38611	-0.753872	0.000722378	0.00559958
URM1	ubiquitin related modifier 1	protein_coding	chr9:128371319-128392016	4410	16.7554	20.7233	0.349257	0.000722006	0.00559958
PHF19	PHD finger protein 19	protein_coding	chr9:120855651-120894896	6594	39.1486	28.9491	-0.392977	0.000724907	0.00561593
CAPN10	calpain 10	protein_coding	chr2:240586734-240617705	7456	7.2592	9.57914	0.447289	0.000726243	0.00562303
PPP3CB	protein phosphatase 3 catalytic subunit beta	protein_coding	chr10:73436428-73496024	5094	21.0319	26.7138	0.387964	0.000727878	0.00563243
SERPINH1	serpin family H member 1	protein_coding	chr11:75562056-75572783	6281	66.0144	49.973	-0.360239	0.000729182	0.00563926
ZNF641	zinc finger protein 641	protein_coding	chr12:48337180-48351414	8474	4.60083	3.28549	-0.440941	0.000730287	0.00564455
CCDC78	coiled-coil domain containing 78	protein_coding	chr16:722582-726954	4147	0.845363	0.333784	-1.25979	0.000731254	0.00564876
PRR19	proline rich 19	protein_coding	chr19:42302098-42310821	2575	3.60353	2.1684	-0.680397	0.000732186	0.00565269
UBE2A	ubiquitin conjugating enzyme E2 A	protein_coding	chrX:119574536-119591083	5207	39.923	30.2894	-0.356989	0.000733742	0.00566144
MEA1	male-enhanced antigen 1	protein_coding	chr6:43011143-43016868	3017	31.6074	21.8284	-0.497151	0.000735406	0.00567101
FAM171A2	family with sequence similarity 171 member A2	protein_coding	chr17:44353215-44363875	3592	7.26232	21.9815	1.76505	0.000735923	0.00567173
NRCAM	neuronal cell adhesion molecule	protein_coding	chr7:108147623-108456717	8193	3.03742	1.33487	-1.15127	0.000738027	0.00568467
GIT1	GIT ArfGAP 1	protein_coding	chr17:29573469-29594054	5635	43.513	31.2897	-0.438246	0.000738799	0.00568735
CFAP45	cilia and flagella associated protein 45	protein_coding	chr1:159872364-159900165	2627	0.478342	1.06944	1.21419	0.000741317	0.00569363
DSC2	desmocollin 2	protein_coding	chr18:31058840-31102522	12505	25.3146	12.7555	-0.936879	0.000740545	0.00569363
NAGPA	N-acetylglucosamine-1-phosphodiester alpha-N-acetylglucosaminidase	protein_coding	chr16:5024844-5034141	5484	6.38425	8.04608	0.37563	0.000741041	0.00569363
PLTP	phospholipid transfer protein	protein_coding	chr20:45898621-45912155	2541	5.95674	3.06813	-0.895195	0.000741062	0.00569363
SKI	SKI proto-oncogene	protein_coding	chr1:2228319-2310213	6550	37.5013	50.8361	0.476023	0.000741881	0.0056947
ARFGAP3	ADP ribosylation factor GTPase activating protein 3	protein_coding	chr22:42796502-42858106	3273	28.1871	20.2116	-0.441022	0.000744162	0.0057024
ERLEC1	endoplasmic reticulum lectin 1	protein_coding	chr2:53787044-53818819	2592	52.4089	39.317	-0.370253	0.000744099	0.0057024
RIMS3	regulating synaptic membrane exocytosis 3	protein_coding	chr1:40620680-40665682	7259	10.6733	18.9367	0.870874	0.000743987	0.0057024
LAPTM4B	lysosomal protein transmembrane 4 beta	protein_coding	chr8:97775057-97853013	3197	182.274	225.096	0.34862	0.000745254	0.0057075
NOCT	nocturnin	protein_coding	chr4:139015781-139045939	2512	13.5849	8.97312	-0.560972	0.000746992	0.00571754
TXLNG	taxilin gamma	protein_coding	chrX:16786432-16844519	4455	9.0207	13.067	0.5863	0.000747576	0.00571874
ERLIN2	ER lipid raft associated 2	protein_coding	chr8:37736601-37757801	8115	8.94755	5.88914	-0.554728	0.000751015	0.00574177
ARL6IP1	ADP ribosylation factor like GTPase 6 interacting protein 1	protein_coding	chr16:18791669-18801572	3558	143.473	203.63	0.543297	0.000751925	0.0057427
MFSD2A	major facilitator superfamily domain containing 2A	protein_coding	chr1:39955112-39969968	4007	2.04261	1.2344	-0.690534	0.000752852	0.0057427
TNRC6A	trinucleotide repeat containing adaptor 6A	protein_coding	chr16:24610209-24827632	12968	18.3793	11.6468	-0.60759	0.000752504	0.0057427
WDR89	WD repeat domain 89	protein_coding	chr14:63597039-63641861	3209	13.1803	8.66366	-0.574132	0.000752015	0.0057427
ARHGAP23	Rho GTPase activating protein 23	protein_coding	chr17:38419280-38512385	8080	58.2512	44.5901	-0.343328	0.000755733	0.00576139
FHOD3	formin homology 2 domain containing 3	protein_coding	chr18:36297714-36780055	7965	18.0051	10.6357	-0.701897	0.000757437	0.00577109
AGK	acylglycerol kinase	protein_coding	chr7:141551278-141655244	10697	6.07653	10.3389	0.838028	0.000760013	0.00578189
EPHA2	EPH receptor A2	protein_coding	chr1:16124337-16156069	4141	110.961	86.3856	-0.318617	0.00076056	0.00578189
GALNS	galactosamine (N-acetyl)-6-sulfatase	protein_coding	chr16:88813734-88856970	8402	24.3068	32.1504	0.442562	0.000760913	0.00578189
PPP6C	protein phosphatase 6 catalytic subunit	protein_coding	chr9:125146573-125189939	4443	31.7254	39.5854	0.362994	0.000761399	0.00578189
SCRN2	secernin 2	protein_coding	chr17:47837692-47841289	2999	7.59329	10.0329	0.443517	0.000760378	0.00578189
ZNF850	zinc finger protein 850	protein_coding	chr19:36714383-36772825	7850	6.93726	5.15148	-0.387579	0.000761445	0.00578189
PDSS2	decaprenyl diphosphate synthase subunit 2	protein_coding	chr6:107152562-107459564	3921	3.97438	5.58558	0.531493	0.000762266	0.00578484
OSBPL11	oxysterol binding protein like 11	protein_coding	chr3:125528858-125595497	4598	17.1795	11.2805	-0.569571	0.000763049	0.0057875
QSOX1	quiescin sulfhydryl oxidase 1	protein_coding	chr1:180154869-180204030	9276	22.196	28.2637	0.39194	0.000766189	0.00580802
PANK1	pantothenate kinase 1	protein_coding	chr10:89579497-89645572	7638	1.03316	1.50724	0.586578	0.000767138	0.00581192
CHSY3	chondroitin sulfate synthase 3	protein_coding	chr5:129904465-130186634	3945	0.740332	0.27345	-1.40832	0.000767653	0.00581242
PACSIN3	protein kinase C and casein kinase substrate in neurons 3	protein_coding	chr11:47177522-47186443	2755	48.2188	34.5698	-0.439654	0.000768071	0.00581242
KIF4A	kinesin family member 4A	protein_coding	chrX:70290104-70420886	4573	73.0821	90.3318	0.349971	0.000768751	0.00581355
ZSCAN29	zinc finger and SCAN domain containing 29	protein_coding	chr15:43358172-43371025	6634	7.23917	9.37839	0.41445	0.000769089	0.00581355
ALDH6A1	aldehyde dehydrogenase 6 family member A1	protein_coding	chr14:74056850-74084493	6680	2.81703	5.50769	0.987467	0.000772513	0.00581635
AP3D1	adaptor related protein complex 3 subunit delta 1	protein_coding	chr19:2100988-2164468	8613	58.5251	71.3499	0.329314	0.000773159	0.00581635
CDK2AP1	cyclin dependent kinase 2 associated protein 1	protein_coding	chr12:123250112-123272334	6027	35.3582	44.4084	0.374045	0.000773135	0.00581635
FERMT2	fermitin family member 2	protein_coding	chr14:52857268-52952435	8463	27.5725	17.7322	-0.585613	0.000773138	0.00581635
KIAA1147	KIAA1147	protein_coding	chr7:141656728-141702166	7369	16.8919	9.48289	-0.770457	0.000771441	0.00581635
MTSS2	MTSS I-BAR domain containing 2	protein_coding	chr16:70661204-70686053	4986	20.1703	10.6962	-0.885616	0.00077337	0.00581635
RAB11FIP5	RAB11 family interacting protein 5	protein_coding	chr2:73073382-73156721	7058	18.3461	23.2874	0.384553	0.000772464	0.00581635
RUNX1	runt related transcription factor 1	protein_coding	chr21:34787801-36004667	15574	2.47856	4.07546	0.742606	0.000772213	0.00581635
TRAF1	TNF receptor associated factor 1	protein_coding	chr9:120902393-120929173	4476	10.5067	4.75872	-1.06702	0.000770295	0.00581635
DNAJC13	DnaJ heat shock protein family (Hsp40) member C13	protein_coding	chr3:132417502-132539032	9630	25.5542	17.1006	-0.533789	0.000774231	0.00581955
FBXO10	F-box protein 10	protein_coding	chr9:37510892-37576380	6028	2.34762	1.51924	-0.582036	0.000775708	0.00582102
PLEKHN1	pleckstrin homology domain containing N1	protein_coding	chr1:966497-975865	2833	8.61916	5.95277	-0.493439	0.00077573	0.00582102
TRIM52	tripartite motif containing 52	protein_coding	chr5:181254417-181261139	6562	2.94834	3.93155	0.460209	0.000775139	0.00582102
JADE3	jade family PHD finger 3	protein_coding	chrX:46912276-47061242	5149	24.7372	15.6459	-0.616674	0.000777074	0.00582662
SUGP2	SURP and G-patch domain containing 2	protein_coding	chr19:18990888-19034023	8468	28.1951	35.058	0.357045	0.000777347	0.00582662
NUTF2	nuclear transport factor 2	protein_coding	chr16:67846923-67872567	3704	50.258	99.124	1.07374	0.000784391	0.00587613
ZNF738	zinc finger protein 738	protein_coding	chr19:21358930-21379302	3905	4.20091	6.03935	0.568235	0.000785967	0.00588464
PAQR8	progestin and adipoQ receptor family member 8	protein_coding	chr6:52361421-52407777	5034	2.8894	4.48375	0.668159	0.00078735	0.00588841
STXBP5	syntaxin binding protein 5	protein_coding	chr6:147204425-147390476	10504	10.3802	7.40022	-0.447783	0.000786966	0.00588841
ZNF345	zinc finger protein 345	protein_coding	chr19:36850361-36913029	4739	1.55895	2.61584	0.77392	0.000788621	0.00589462
MRNIP	MRN complex interacting protein	protein_coding	chr5:179835133-179862173	8469	7.59873	9.54973	0.374253	0.000790475	0.00590183
RIOK3	RIO kinase 3	protein_coding	chr18:23453287-23486603	4856	49.9787	35.9325	-0.436341	0.000790259	0.00590183
SLC23A2	solute carrier family 23 member 2	protein_coding	chr20:4852356-5010293	7526	11.8085	7.63312	-0.593324	0.000791349	0.00590183
TCF7L1	transcription factor 7 like 1	protein_coding	chr2:85133392-85310387	4431	4.7186	8.83034	0.976765	0.000790961	0.00590183
DPP9	dipeptidyl peptidase 9	protein_coding	chr19:4675224-4724673	8324	30.3486	40.2107	0.452998	0.000792023	0.00590357
DECR2	2,4-dienoyl-CoA reductase 2	protein_coding	chr16:401858-412487	4014	5.7995	8.15512	0.535791	0.00079439	0.00591792
WDR76	WD repeat domain 76	protein_coding	chr15:43826980-43868412	4054	29.0794	16.1652	-0.821053	0.000796072	0.0059242
ZFP36	ZFP36 ring finger protein	protein_coding	chr19:39406813-39409412	2010	26.4996	18.5997	-0.462805	0.000796118	0.0059242
GALNT18	polypeptide N-acetylgalactosaminyltransferase 18	protein_coding	chr11:11270877-11622005	3626	8.63314	4.54452	-0.879234	0.000797103	0.00592823
ZIC5	Zic family member 5	protein_coding	chr13:99962964-99971909	4639	2.59869	1.6598	-0.596431	0.000798346	0.00593418
CHAF1A	chromatin assembly factor 1 subunit A	protein_coding	chr19:4402640-4445018	4326	30.3072	38.0135	0.372413	0.000799317	0.00593481
KIAA1191	KIAA1191	protein_coding	chr5:176346062-176361807	3811	62.0312	35.903	-0.771232	0.000798921	0.00593481
KCNMB4	potassium calcium-activated channel subfamily M regulatory beta subunit 4	protein_coding	chr12:70366290-70434292	4860	0.97489	0.308233	-1.54933	0.000800881	0.00594312
MORC4	MORC family CW-type zinc finger 4	protein_coding	chrX:106813871-107000212	6019	38.9357	26.9991	-0.480026	0.000801381	0.00594354
DDAH1	dimethylarginine dimethylaminohydrolase 1	protein_coding	chr1:85318481-85578363	4587	88.1099	111.186	0.377723	0.000802548	0.0059489
ARAP2	ArfGAP with RhoGAP domain, ankyrin repeat and PH domain 2	protein_coding	chr4:35948221-36244514	12427	1.69257	1.17341	-0.485584	0.000804136	0.00595408
PLIN2	perilipin 2	protein_coding	chr9:19108375-19149290	5011	10.1671	7.31416	-0.429368	0.000804022	0.00595408
NDUFC2	NADH:ubiquinone oxidoreductase subunit C2	protein_coding	chr11:78068297-78079862	2302	3.43022	5.60891	0.739892	0.000805701	0.00596237
MAGI1	membrane associated guanylate kinase, WW and PDZ domain containing 1	protein_coding	chr3:65353525-66038834	11649	3.26939	4.612	0.532196	0.000806295	0.00596347
KLHL36	kelch like family member 36	protein_coding	chr16:84648511-84667686	10009	15.8389	21.3617	0.479618	0.000806933	0.00596489
CD70	CD70 molecule	protein_coding	chr19:6583183-6604103	1530	73.0545	36.8563	-0.942448	0.000808846	0.00597573
DIPK2A	divergent protein kinase domain 2A	protein_coding	chr3:143971798-144048719	5487	8.77228	6.48263	-0.392304	0.000811904	0.00598511
FSBP	fibrinogen silencer binding protein	protein_coding	chr8:94372170-94436952	7828	2.06568	1.19901	-0.747613	0.000811781	0.00598511
FUNDC2	FUN14 domain containing 2	protein_coding	chrX:155025980-155060304	10094	4.1577	2.86273	-0.499891	0.000811838	0.00598511
HPS3	HPS3 biogenesis of lysosomal organelles complex 2 subunit 1	protein_coding	chr3:149129584-149173732	6256	14.3266	8.4692	-0.738594	0.00081185	0.00598511
CLDN15	claudin 15	protein_coding	chr7:101232092-101238820	2893	3.44686	5.70233	0.758992	0.000812632	0.00598718
HIST1H2BN	histone cluster 1 H2B family member n	protein_coding	chr6:27837760-27865798	5477	0.518398	1.59242	1.62458	0.000813559	0.00599071
PBXIP1	PBX homeobox interacting protein 1	protein_coding	chr1:154944076-154956123	3851	21.8565	49.5033	1.2298	0.000816206	0.0060003
TMPO	thymopoietin	protein_coding	chr12:98515512-98550379	8593	59.8611	47.2958	-0.297349	0.000815778	0.0060003
TSPAN9	tetraspanin 9	protein_coding	chr12:3077355-3286564	6905	6.17655	4.3342	-0.463616	0.000815494	0.0060003
DDAH2	dimethylarginine dimethylaminohydrolase 2	protein_coding	chr6:31727038-31730617	2363	52.4579	37.7057	-0.438869	0.000819265	0.00601618
LCK	LCK proto-oncogene, Src family tyrosine kinase	protein_coding	chr1:32251239-32286165	3339	0.138871	0.00464164	-3.73708	0.000818945	0.00601618
LMTK3	lemur tyrosine kinase 3	protein_coding	chr19:48485271-48513935	5667	2.53911	3.62662	0.552334	0.000819842	0.00601712
TTPAL	alpha tocopherol transfer protein like	protein_coding	chr20:44475874-44494603	7056	40.8915	24.2504	-0.732812	0.000820431	0.00601815
FUNDC1	FUN14 domain containing 1	protein_coding	chrX:44523639-44542859	1257	32.85	23.1901	-0.463603	0.000826209	0.00605585
PCDHGC4	protocadherin gamma subfamily C, 4	protein_coding	chr5:141484997-141512979	4974	0.244825	0.499682	1.0609	0.000826476	0.00605585
BAG1	BCL2 associated athanogene 1	protein_coding	chr9:33247820-33264720	7073	6.00937	8.44642	0.5376	0.000827907	0.00606302
FAM53B	family with sequence similarity 53 member B	protein_coding	chr10:124619292-124744378	6533	2.52762	3.51612	0.518236	0.000830985	0.00608223
SACS	sacsin molecular chaperone	protein_coding	chr13:23328826-23433740	15918	21.9477	13.9379	-0.614023	0.000831641	0.00608371
COPS2	COP9 signalosome subunit 2	protein_coding	chr15:49106068-49155661	7511	15.4982	11.6416	-0.373113	0.000832828	0.00608906
LHPP	phospholysine phosphohistidine inorganic pyrophosphate phosphatase	protein_coding	chr10:124461823-124617888	4075	0.543319	1.26686	1.24902	0.00083465	0.00609905
TBC1D9	TBC1 domain family member 9	protein_coding	chr4:140620782-140756385	5851	5.88697	8.63367	0.59315	0.000836443	0.00610549
XIAP	X-linked inhibitor of apoptosis	protein_coding	chrX:123859724-123913979	9025	33.2137	21.7172	-0.569427	0.000835993	0.00610549
HIRA	histone cell cycle regulator	protein_coding	chr22:19330698-19447450	4299	4.53292	6.06233	0.463351	0.000838533	0.00611741
RAB20	RAB20, member RAS oncogene family	protein_coding	chr13:110523066-110561722	1507	2.13683	0.828001	-1.2841	0.000838995	0.00611744
C2orf76	chromosome 2 open reading frame 76	protein_coding	chr2:119302225-119366834	1554	8.02483	5.27598	-0.561595	0.000841431	0.00612233
SYCE1L	synaptonemal complex central element protein 1 like	protein_coding	chr16:77199397-77213215	1244	1.29093	2.65279	1.08365	0.000840922	0.00612233
TEF	TEF transcription factor, PAR bZIP family member	protein_coding	chr22:41367333-41399326	4702	3.74682	2.48739	-0.547259	0.000840892	0.00612233
ZDHHC23	zinc finger DHHC-type containing 23	protein_coding	chr3:113947901-113965401	7138	3.76158	2.44462	-0.572485	0.000841495	0.00612233
CATSPER1	cation channel sperm associated 1	protein_coding	chr11:66016752-66026517	2687	0.384724	0.079789	-2.12351	0.000843594	0.00613427
ARAP3	ArfGAP with RhoGAP domain, ankyrin repeat and PH domain 3	protein_coding	chr5:141653401-141682230	6195	1.85062	1.03499	-0.784508	0.000845308	0.0061434
ARHGAP26	Rho GTPase activating protein 26	protein_coding	chr5:142770377-143229011	17158	4.6575	3.12241	-0.527656	0.000847673	0.00614733
EFCAB11	EF-hand calcium binding domain 11	protein_coding	chr14:89794669-89954777	8302	1.53702	2.11362	0.499275	0.000846983	0.00614733
MBNL2	muscleblind like splicing regulator 2	protein_coding	chr13:97221434-97394120	4908	27.247	18.569	-0.503354	0.000847686	0.00614733
ZCCHC14	zinc finger CCHC-type containing 14	protein_coding	chr16:87406246-87493024	8369	20.6181	26.6833	0.411517	0.00084634	0.00614733
AC074143.1	nucleolar protein 3	protein_coding	chr16:67170154-67175735	2992	14.9996	10.5634	-0.462905	0.000848868	0.00615257
KHDC1	KH domain containing 1	protein_coding	chr6:73241314-73310365	3350	2.19811	3.6094	0.753857	0.000851148	0.00616576
MERTK	MER proto-oncogene, tyrosine kinase	protein_coding	chr2:111898479-112029561	4700	14.0211	9.25341	-0.565761	0.000853362	0.00617845
CIC	capicua transcriptional repressor	protein_coding	chr19:42268537-42295797	9494	31.8015	43.312	0.48301	0.000854315	0.00618201
LAMTOR1	late endosomal/lysosomal adaptor, MAPK and MTOR activator 1	protein_coding	chr11:72085895-72103297	2688	27.9688	34.5439	0.348429	0.000855163	0.0061848
HMGN1	high mobility group nucleosome binding domain 1	protein_coding	chr21:39342315-39349647	5042	126.255	96.5798	-0.34589	0.000858276	0.00620396
KIAA0556	KIAA0556	protein_coding	chr16:27550133-27780369	9784	5.25917	7.9128	0.631949	0.000860133	0.00621403
TRIM65	tripartite motif containing 65	protein_coding	chr17:75880335-75896951	3900	18.9008	12.9058	-0.509131	0.000860629	0.00621426
B3GLCT	beta 3-glucosyltransferase	protein_coding	chr13:31199975-31332276	4527	10.0542	6.72258	-0.532483	0.000864672	0.00623337
BDH1	3-hydroxybutyrate dehydrogenase 1	protein_coding	chr3:197509783-197573323	11814	5.77146	7.14014	0.350581	0.000864339	0.00623337
PPP1R21	protein phosphatase 1 regulatory subunit 21	protein_coding	chr2:48440598-48515391	3998	16.3745	21.2909	0.420587	0.000864572	0.00623337
ZSWIM8	zinc finger SWIM-type containing 8	protein_coding	chr10:73785582-73801797	7953	14.9556	19.2779	0.4058	0.000865779	0.00623799
HIST1H2BC	histone cluster 1 H2B family member c	protein_coding	chr6:26114873-26123926	834	12.5033	33.6274	1.44646	0.000870852	0.00627117
CYHR1	cysteine and histidine rich 1	protein_coding	chr8:144449582-144465677	9787	11.1718	13.975	0.366888	0.000876634	0.00630941
POU2F1	POU class 2 homeobox 1	protein_coding	chr1:167220876-167427345	16031	4.91496	7.24963	0.595481	0.000877161	0.00630981
TMEM14C	transmembrane protein 14C	protein_coding	chr6:10722915-10731129	1321	138.318	103.909	-0.369974	0.000878612	0.00631685
ARG2	arginase 2	protein_coding	chr14:67619920-67651708	2284	9.19705	12.3581	0.469188	0.00088353	0.0063488
APOLD1	apolipoprotein L domain containing 1	protein_coding	chr12:12725917-12829975	7243	1.32401	1.99911	0.637133	0.000884266	0.00635068
FAHD2A	fumarylacetoacetate hydrolase domain containing 2A	protein_coding	chr2:95402708-95416616	5678	5.95905	7.83613	0.439078	0.000885356	0.0063551
KCNIP2	potassium voltage-gated channel interacting protein 2	protein_coding	chr10:101825974-101843920	3397	0.471357	1.197	1.35619	0.00089019	0.00638464
LRRIQ1	leucine rich repeats and IQ motif containing 1	protein_coding	chr12:85036314-85264457	8793	0.249228	0.595969	1.291	0.000890426	0.00638464
CHURC1	churchill domain containing 1	protein_coding	chr14:64914361-64944591	5404	7.76065	5.71353	-0.400133	0.000891389	0.00638471
LDHA	lactate dehydrogenase A	protein_coding	chr11:18394560-18408425	6038	599.486	405.161	-0.515288	0.000891096	0.00638471
CEP57	centrosomal protein 57	protein_coding	chr11:95789965-95832693	7101	25.3962	19.1392	-0.3686	0.000894629	0.00640141
STRN4	striatin 4	protein_coding	chr19:46719511-46746994	7637	42.4786	51.6614	0.326711	0.000894677	0.00640141
SH3RF2	SH3 domain containing ring finger 2	protein_coding	chr5:145936578-146081791	7209	0.313675	0.543741	0.830009	0.00089594	0.00640703
SCN3A	sodium voltage-gated channel alpha subunit 3	protein_coding	chr2:165087522-165204067	11587	0.0453042	0.12969	1.53316	0.000898451	0.00642155
DNHD1	dynein heavy chain domain 1	protein_coding	chr11:6497260-6593758	19629	0.351293	0.691384	1.05131	0.000899895	0.00642158
HINT3	histidine triad nucleotide binding protein 3	protein_coding	chr6:125956770-125980244	3325	13.7018	17.2102	0.370486	0.000899453	0.00642158
ZNF512	zinc finger protein 512	protein_coding	chr2:27582969-27623217	4400	4.76039	6.68144	0.524328	0.000899047	0.00642158
EIF5B	eukaryotic translation initiation factor 5B	protein_coding	chr2:99337371-99401326	7865	69.6177	42.9769	-0.670025	0.000903082	0.00643062
GRAMD1C	GRAM domain containing 1C	protein_coding	chr3:113828182-113947174	7444	5.19278	3.33517	-0.596617	0.000902668	0.00643062
HOXB3	homeobox B3	protein_coding	chr17:48548870-48604912	7456	6.1877	7.63088	0.344592	0.000902756	0.00643062
ZSCAN30	zinc finger and SCAN domain containing 30	protein_coding	chr18:35251058-35290245	8271	4.37844	6.05442	0.511115	0.000902239	0.00643062
NTPCR	nucleoside-triphosphatase, cancer-related	protein_coding	chr1:232950605-232983882	15854	1.9511	2.54976	0.427007	0.000905537	0.00644467
NRBP1	nuclear receptor binding protein 1	protein_coding	chr2:27427790-27442259	5329	32.1436	43.7579	0.486168	0.000906133	0.00644548
MRE11	MRE11 homolog, double strand break repair nuclease	protein_coding	chr11:94415578-94493908	7689	19.5253	24.2912	0.356248	0.000910332	0.00647191
TUBGCP6	tubulin gamma complex associated protein 6	protein_coding	chr22:50217689-50245023	7720	13.3971	16.1841	0.314825	0.000910864	0.00647226
CYP27B1	cytochrome P450 family 27 subfamily B member 1	protein_coding	chr12:57762334-57768986	3284	4.60582	2.7481	-0.698529	0.000913831	0.0064899
UTP11	UTP11 small subunit processome component	protein_coding	chr1:38009258-38024820	3381	36.5893	21.7721	-0.717384	0.00091523	0.00649639
UBR1	ubiquitin protein ligase E3 component n-recognin 1	protein_coding	chr15:42942897-43106113	9928	8.63403	6.2252	-0.428576	0.000919524	0.00651995
ZNF431	zinc finger protein 431	protein_coding	chr19:21142024-21196053	14132	2.50139	3.23129	0.411056	0.000919306	0.00651995
STEAP2	STEAP2 metalloreductase	protein_coding	chr7:90167590-90238137	8720	1.65357	0.906196	-0.804103	0.000920056	0.00652027
LRRFIP2	LRR binding FLII interacting protein 2	protein_coding	chr3:37052626-37183689	10674	14.3447	10.877	-0.358029	0.000922896	0.00653348
SLC25A11	solute carrier family 25 member 11	protein_coding	chr17:4937130-4940053	2471	51.1062	37.4009	-0.410052	0.000922749	0.00653348
BLVRA	biliverdin reductase A	protein_coding	chr7:43758680-43807342	1821	49.0613	35.9391	-0.405322	0.000924494	0.00654133
HIST1H2AI	histone cluster 1 H2A family member i	protein_coding	chr6:27808199-27808701	503	2.99629	16.8095	2.39761	0.000927171	0.00655681
NR4A2	nuclear receptor subfamily 4 group A member 2	protein_coding	chr2:156324437-156342348	3963	2.04811	3.2644	0.725653	0.000928225	0.00656079
KLF13	Kruppel like factor 13	protein_coding	chr15:31326835-31435665	9429	16.7496	12.3447	-0.397673	0.000930993	0.00657342
TRIAP1	TP53 regulated inhibitor of apoptosis 1	protein_coding	chr12:120443964-120446384	1411	19.9008	13.3946	-0.526047	0.000930854	0.00657342
IL17RA	interleukin 17 receptor A	protein_coding	chr22:17084954-17115694	9036	7.07229	9.03653	0.394857	0.000933485	0.00658754
ARHGEF2	Rho/Rac guanine nucleotide exchange factor 2	protein_coding	chr1:155946851-156007070	9155	19.5685	14.904	-0.351502	0.000935607	0.00659904
MLST8	MTOR associated protein, LST8 homolog	protein_coding	chr16:2204248-2209453	4360	16.8009	12.6581	-0.368254	0.000936149	0.00659938
ARF5	ADP ribosylation factor 5	protein_coding	chr7:127588386-127591700	1825	84.7986	115.565	0.489049	0.000939513	0.00661689
ASS1	argininosuccinate synthase 1	protein_coding	chr9:130444929-130501274	3050	1.97384	1.07162	-0.838142	0.00094097	0.00661689
IQCK	IQ motif containing K	protein_coding	chr16:19716456-19858467	4993	2.19068	3.14106	0.557628	0.000940175	0.00661689
JAZF1	JAZF zinc finger 1	protein_coding	chr7:27830573-28180795	4258	9.43117	5.19121	-0.803549	0.000940538	0.00661689
MLLT6	MLLT6, PHD finger containing	protein_coding	chr17:38705542-38729803	13315	16.5012	23.7623	0.55883	0.000941105	0.00661689
PSMD7	proteasome 26S subunit, non-ATPase 7	protein_coding	chr16:74296814-74306288	2701	78.8782	62.6305	-0.29033	0.000942863	0.00662231
WASF2	WASP family member 2	protein_coding	chr1:27404230-27490167	5681	119.594	149.138	0.359518	0.000942703	0.00662231
PPP2R2C	protein phosphatase 2 regulatory subunit Bgamma	protein_coding	chr4:6320578-6563600	9366	9.09263	6.76734	-0.385572	0.000945974	0.00664067
CCDC66	coiled-coil domain containing 66	protein_coding	chr3:56557161-56621818	9267	2.151	2.83222	0.438346	0.000947046	0.0066425
HK2	hexokinase 2	protein_coding	chr2:74833981-74893359	6064	18.6491	11.642	-0.652751	0.000947227	0.0066425
DDX60	DExD/H-box helicase 60	protein_coding	chr4:168216294-168318804	6746	5.05415	2.07881	-1.20947	0.000952185	0.00666801
FBXL16	F-box and leucine rich repeat protein 16	protein_coding	chr16:692498-705808	3968	19.8936	26.165	0.442614	0.000952082	0.00666801
TYMP	thymidine phosphorylase	protein_coding	chr22:50525752-50530032	3600	10.2436	6.21997	-0.670265	0.00095236	0.00666801
ANAPC5	anaphase promoting complex subunit 5	protein_coding	chr12:121308245-121399896	12259	11.2405	13.6446	0.322595	0.000954829	0.00668181
SLC27A3	solute carrier family 27 member 3	protein_coding	chr1:153774354-153780157	5470	0.347915	0.150272	-1.14657	0.000956349	0.00668895
ARTN	artemin	protein_coding	chr1:43933320-43937240	2657	0.371983	0.966421	1.43796	0.00095844	0.00670007
GSTT2B	glutathione S-transferase theta 2B (gene/pseudogene)	protein_coding	chr22:23957414-23961186	1099	9.27798	5.04505	-0.834353	0.000959957	0.00670717
CAPN2	calpain 2	protein_coding	chr1:223701593-223776018	8585	159.535	119.736	-0.37273	0.000961481	0.00671082
MTSS1	MTSS I-BAR domain containing 1	protein_coding	chr8:124550790-124728429	7727	1.86435	0.810513	-1.15879	0.000961412	0.00671082
DNAH14	dynein axonemal heavy chain 14	protein_coding	chr1:224896262-225399292	19693	1.39769	1.74767	0.363645	0.000962459	0.00671414
ALDH9A1	aldehyde dehydrogenase 9 family member A1	protein_coding	chr1:165662216-165698863	3308	45.8086	25.5589	-0.827376	0.000963276	0.00671634
CCDC40	coiled-coil domain containing 40	protein_coding	chr17:80036632-80100613	9961	0.473159	0.768594	0.73462	0.000965749	0.00672308
FOCAD	focadhesin	protein_coding	chr9:20658309-20995955	10036	10.4067	12.7415	0.333663	0.00096498	0.00672308
PTH1R	parathyroid hormone 1 receptor	protein_coding	chr3:46877721-46903799	2783	0.317352	0.0870185	-1.74038	0.000965294	0.00672308
B4GALT3	beta-1,4-galactosyltransferase 3	protein_coding	chr1:161171310-161177968	3890	14.9894	18.9019	0.378711	0.000966435	0.00672436
AP2S1	adaptor related protein complex 2 subunit sigma 1	protein_coding	chr19:46838136-46850992	1704	160.624	105.765	-0.573512	0.000967228	0.00672532
RGL2	ral guanine nucleotide dissociation stimulator like 2	protein_coding	chr6:33291654-33298942	4159	38.9764	48.8416	0.367522	0.000967578	0.00672532
COQ2	coenzyme Q2, polyprenyltransferase	protein_coding	chr4:83261536-83284914	2774	12.9155	8.04121	-0.645042	0.000968722	0.00672978
ESYT2	extended synaptotagmin 2	protein_coding	chr7:158730995-158830253	7098	42.046	55.5976	0.450063	0.000969738	0.00673334
STARD7	StAR related lipid transfer domain containing 7	protein_coding	chr2:96184859-96208825	4414	65.1406	26.892	-1.31335	0.00097584	0.0067722
LDOC1	LDOC1 regulator of NFKB signaling	protein_coding	chrX:141111605-141177125	4979	28.7068	46.7428	0.769863	0.000977839	0.00678256
GBP4	guanylate binding protein 4	protein_coding	chr1:89181144-89198942	6141	0.292811	0.0602302	-2.22334	0.000979865	0.00678957
KIF18B	kinesin family member 18B	protein_coding	chr17:44924709-44947711	4655	41.7946	51.0762	0.331889	0.000979799	0.00678957
TFB1M	transcription factor B1, mitochondrial	protein_coding	chr6:155256134-155314493	4111	2.33463	3.41597	0.589461	0.000983004	0.0068078
ANXA1	annexin A1	protein_coding	chr9:73151865-73170393	4453	51.8643	38.2854	-0.39775	0.000985185	0.006814
HSP90B1	heat shock protein 90 beta family member 1	protein_coding	chr12:103930107-103953645	4695	319.882	254.476	-0.287566	0.000984524	0.006814
INPP5J	inositol polyphosphate-5-phosphatase J	protein_coding	chr22:31122731-31134697	4823	3.99489	5.33342	0.456798	0.000985426	0.006814
PEF1	penta-EF-hand domain containing 1	protein_coding	chr1:31629866-31644896	2223	41.194	27.9552	-0.528676	0.00098664	0.00681887
DNAJC25	DnaJ heat shock protein family (Hsp40) member C25	protein_coding	chr9:111631334-111654351	2604	7.51919	10.1833	0.475119	0.000989204	0.00682321
DVL3	dishevelled segment polarity protein 3	protein_coding	chr3:184155377-184173614	6302	29.5499	36.8018	0.358216	0.000989056	0.00682321
LBX1	ladybird homeobox 1	protein_coding	chr10:101226195-101229794	2900	1.08769	1.89477	0.846186	0.000989307	0.00682321
NUPL2	nucleoporin like 2	protein_coding	chr7:23181841-23201011	4352	11.5729	8.74819	-0.358997	0.000987796	0.00682321
ALG8	ALG8 alpha-1,3-glucosyltransferase	protein_coding	chr11:78100936-78139653	3441	14.393	17.7339	0.342769	0.000992427	0.00683379
C2CD2	C2 calcium dependent domain containing 2	protein_coding	chr21:41885112-41954018	8730	5.97338	3.81477	-0.607142	0.000992451	0.00683379
GKAP1	G kinase anchoring protein 1	protein_coding	chr9:83739425-83829516	3402	1.83223	2.98099	0.743053	0.000992694	0.00683379
NBPF11	NBPF member 11	protein_coding	chr1:148102046-148152322	5947	3.91803	5.82718	0.614451	0.000993393	0.00683379
TMEM62	transmembrane protein 62	protein_coding	chr15:43123279-43185144	4746	4.57673	3.12986	-0.508181	0.000993298	0.00683379
RIMBP3	RIMS binding protein 3	protein_coding	chr22:18605815-18611919	6105	0.359569	0.139475	-1.30164	0.000996173	0.00684939
USP21	ubiquitin specific peptidase 21	protein_coding	chr1:161159450-161165723	3764	13.234	17.6156	0.455905	0.000998031	0.00685864
ZNF594	zinc finger protein 594	protein_coding	chr17:5179535-5191868	5300	5.59749	7.40498	0.444924	0.000998663	0.00685947
LPGAT1	lysophosphatidylglycerol acyltransferase 1	protein_coding	chr1:211743457-211830763	8790	36.3802	23.0001	-0.605019	0.00100017	0.00686631
NTN5	netrin 5	protein_coding	chr19:48661407-48673081	3115	0.275554	1.02464	1.91911	0.00100357	0.0068861
ARID1A	AT-rich interaction domain 1A	protein_coding	chr1:26693236-26782104	15939	21.2175	28.7637	0.476474	0.00100644	0.00690224
B3GALNT1	beta-1,3-N-acetylgalactosaminyltransferase 1 (globoside blood group)	protein_coding	chr3:161083883-161105411	7816	7.38546	4.56197	-0.672632	0.0010112	0.00693007
MDFIC	MyoD family inhibitor domain containing	protein_coding	chr7:114922154-115019202	5252	34.2986	24.3024	-0.4492	0.0010116	0.00693007
VWA8	von Willebrand factor A domain containing 8	protein_coding	chr13:41566835-41961120	7635	4.07266	5.4184	0.452905	0.00101205	0.00693007
COL12A1	collagen type XII alpha 1 chain	protein_coding	chr6:75084326-75206053	12483	39.8688	15.7196	-1.30088	0.00101603	0.00695023
PINK1	PTEN induced kinase 1	protein_coding	chr1:20633458-20651511	4833	15.4879	19.4212	0.368039	0.00101585	0.00695023
POLR2M	RNA polymerase II subunit M	protein_coding	chr15:57706695-57782762	6508	6.91682	8.90785	0.410205	0.00101691	0.00695269
IGF2BP1	insulin like growth factor 2 mRNA binding protein 1	protein_coding	chr17:48997385-49056145	9631	24.117	16.2913	-0.516044	0.00101963	0.00696774
DBNDD2	dysbindin domain containing 2	protein_coding	chr20:45406057-45410610	2764	5.39686	3.61576	-0.534233	0.00102112	0.00697081
RHOD	ras homolog family member D	protein_coding	chr11:67056847-67072017	1240	17.1164	27.6626	0.746745	0.00102078	0.00697081
PRX	periaxin	protein_coding	chr19:40393768-40413366	5767	5.08466	6.53935	0.405353	0.00102177	0.00697168
PILRB	paired immunoglobin like type 2 receptor beta	protein_coding	chr7:100352176-100367733	5764	1.91717	2.79787	0.587298	0.0010224	0.00697241
MKRN2	makorin ring finger protein 2	protein_coding	chr3:12557087-12583713	2775	31.8075	20.3993	-0.60611	0.001025	0.00698661
HSPB1	heat shock protein family B (small) member 1	protein_coding	chr7:76302673-76304295	1505	225.249	163.429	-0.424093	0.00102597	0.00698967
DYNLT1	dynein light chain Tctex-type 1	protein_coding	chr6:158636474-158644743	2953	22.9477	29.0826	0.386003	0.00102819	0.00700123
CA13	carbonic anhydrase 13	protein_coding	chr8:85220587-85284073	5597	5.25089	3.16283	-0.698579	0.00103106	0.00701719
LARP4	La ribonucleoprotein domain family member 4	protein_coding	chr12:50392383-50480004	8112	26.6368	19.2554	-0.429335	0.00103177	0.00701847
PKP3	plakophilin 3	protein_coding	chr11:392614-404908	3795	2.62382	1.7264	-0.562406	0.00103517	0.00703797
SHKBP1	SH3KBP1 binding protein 1	protein_coding	chr19:40576853-40591399	3934	43.0043	51.3839	0.299617	0.00103676	0.00704521
PRICKLE1	prickle planar cell polarity protein 1	protein_coding	chr12:42456757-42590355	8223	7.34248	9.46539	0.411863	0.00103742	0.00704612
NACA	nascent polypeptide associated complex subunit alpha	protein_coding	chr12:56712428-56731628	10008	44.7143	31.2759	-0.481846	0.00103841	0.00704929
BET1	Bet1 golgi vesicular membrane trafficking protein	protein_coding	chr7:93962762-94004382	5244	8.87265	6.49263	-0.411288	0.00104056	0.00705586
FAM114A1	family with sequence similarity 114 member A1	protein_coding	chr4:38867677-38945739	4871	21.015	13.5192	-0.584095	0.00104096	0.00705586
TEAD1	TEA domain transcription factor 1	protein_coding	chr11:12674421-12944737	10703	34.9981	25.4959	-0.416902	0.00104093	0.00705586
SLC35A5	solute carrier family 35 member A5	protein_coding	chr3:112561709-112585579	4828	9.31552	6.75237	-0.420243	0.00104272	0.00706425
BCL9L	BCL9 like	protein_coding	chr11:118893875-118925608	10470	40.2595	54.5219	0.480991	0.00104522	0.00707397
RAB2B	RAB2B, member RAS oncogene family	protein_coding	chr14:21459020-21476960	3597	14.0384	10.2943	-0.403068	0.00104516	0.00707397
ZNF200	zinc finger protein 200	protein_coding	chr16:3222325-3236221	7498	4.62707	3.3905	-0.403415	0.00104745	0.00708552
STAT2	signal transducer and activator of transcription 2	protein_coding	chr12:56341597-56360167	6198	14.434	11.0297	-0.345666	0.00104821	0.00708706
TAGLN	transgelin	protein_coding	chr11:117199321-117204782	3917	21.9048	10.8916	-0.934817	0.00104891	0.00708825
EEF1AKMT2	EEF1A lysine methyltransferase 2	protein_coding	chr10:124748149-124791887	5819	1.10412	1.66939	0.63737	0.00105295	0.00711192
NCOA4	nuclear receptor coactivator 4	protein_coding	chr10:46005088-46030714	4079	67.4263	52.9151	-0.30806	0.00105476	0.00712054
JPT1	Jupiter microtubule associated homolog 1	protein_coding	chr17:75135248-75168281	3406	110.046	130.274	0.285927	0.00105807	0.00713934
AASS	aminoadipate-semialdehyde synthase	protein_coding	chr7:122073549-122144255	6664	9.2771	13.0139	0.533764	0.00105983	0.00714397
GPBP1	GC-rich promoter binding protein 1	protein_coding	chr5:57173948-57264679	6472	28.6078	35.0032	0.332811	0.00105955	0.00714397
LCLAT1	lysocardiolipin acyltransferase 1	protein_coding	chr2:30447226-30644225	7517	6.99101	8.82528	0.380791	0.00106084	0.00714716
ANKRD18B	ankyrin repeat domain 18B	protein_coding	chr9:33524394-33573009	5857	3.46911	2.31854	-0.545734	0.00106358	0.00716171
SLC6A20	solute carrier family 6 member 20	protein_coding	chr3:45755449-45796536	6653	0.777197	1.17898	0.645925	0.00106407	0.00716171
STAC3	SH3 and cysteine rich domain 3	protein_coding	chr12:57243453-57251188	2091	0.387077	0.913227	1.24926	0.00106467	0.00716219
KLHL5	kelch like family member 5	protein_coding	chr4:39045039-39126857	5144	23.8616	18.6548	-0.312568	0.00106522	0.0071623
DYNC1LI1	dynein cytoplasmic 1 light intermediate chain 1	protein_coding	chr3:32525974-32570858	6113	22.3711	14.2786	-0.616665	0.00107027	0.00719134
GNA15	G protein subunit alpha 15	protein_coding	chr19:3136193-3163769	2613	0.242629	0.0408114	-2.37059	0.00107114	0.00719134
SAMD12	sterile alpha motif domain containing 12	protein_coding	chr8:118189455-118622112	15378	1.91788	3.08765	0.713179	0.00107115	0.00719134
MAPKAPK2	mitogen-activated protein kinase-activated protein kinase 2	protein_coding	chr1:206684944-206734283	4195	35.7494	46.0548	0.412811	0.00107214	0.00719437
KCTD13	potassium channel tetramerization domain containing 13	protein_coding	chr16:29905012-29926236	6458	3.50061	5.01309	0.569406	0.00107316	0.00719762
PDIA4	protein disulfide isomerase family A member 4	protein_coding	chr7:149003062-149028662	3298	334.256	244.553	-0.40915	0.0010768	0.00721836
[truncated: 11,390 more rows]
