# Supplementary material for: A rare coding mutation in the MAST2 gene causes venous thrombosis in a French family with unexplained thrombophilia: The Breizh MAST2 Arg89Gln variant
Source: PLoS Genet. 2021 Jan 19;17(1):e1009284. doi: 10.1371/journal.pgen.1009284 (PMC7846112; doi:10.1371/journal.pgen.1009284)
Supplement: S4 Table — (XLSX) [file pgen.1009284.s004.xlsx]

## Sheet: Top100
S4 Table
Pathway analysis applied to the top 100 most significantly differentiated mRNA expressions according to MAST2 silencing.
Enrichment FDR - GO Biological Process	Genes in list	Total genes	Functional Category	Genes
0.00344575849808773	14	716	Response to wounding	MYL9 PLAU SERPINE1 PDGFB DPYSL3 SDC1 MATN2 AKIRIN1 PAPSS2 AP002956.1 ITGA5 CCN2 RAB5A MAFF
Enrichment FDR - KEGG	Genes in list	Total genes	Functional Category	Genes
0.00483142225641473	5	100	NF-kappa B signaling pathway	DDX58 BIRC2 BIRC3 ICAM1 PLAU
0.00560006452840521	3	32	Apoptosis	BIRC2 BIRC3 CASP7
0.00560006452840521	6	199	Focal adhesion	MYL9 BIRC2 BIRC3 ITGA5 PDGFB CAV2
0.00560006452840521	5	138	Fluid shear stress and atherosclerosis	DUSP1 ICAM1 PDGFB SDC1 CAV2
0.00904831580427639	5	162	JAK-STAT signaling pathway	SOCS7 IFNAR2 PDGFB SOCS1 IL27RA
Enrichment FDR -BIOCARTA	Genes in list	Total genes	Functional Category	Genes
0.000311059229458137	3	21	Biocarta:CASPASEPATHWAY	BIRC2 BIRC3 CASP7
0.000311059229458137	3	19	Biocarta:MITOCHONDRIAPATHWAY	BIRC2 BIRC3 CASP7
0.000746675270454029	3	32	Biocarta:DEATHPATHWAY	BIRC2 BIRC3 CASP7
0.00184270734355931	2	12	Biocarta:FIBRINOLYSISPATHWAY	PLAU SERPINE1
0.00187303552175851	3	52	Biocarta:HIVNEFPATHWAY	BIRC2 BIRC3 CASP7
0.00417823639185965	2	22	Biocarta:PTDINSPATHWAY	PFKP RAB5A
Enrichment FDR - REACTOME	Genes in list	Total genes	Functional Category	Genes
0.00237892016387456	3	13	Reactome:R-HSA-75205 Dissolution of Fibrin Clot	PLAU SERPINB8 SERPINE1
0.00594234157382404	2	4	Reactome:R-HSA-2408550 Metabolism of ingested H2SeO4 and H2SeO3 into H2Se	PAPSS1 PAPSS2
0.00984710192043518	2	6	Reactome:R-HSA-174362 Transport and synthesis of PAPS	PAPSS1 PAPSS2
